# Supplementary material for: The pig X and Y Chromosomes: structure, sequence, and evolution
Source: Genome Res. 2016 Jan;26(1):130–9. doi: 10.1101/gr.188839.114 (PMC4691746; doi:10.1101/gr.188839.114)
Supplement: Supplemental Material [file supp_gr.188839.114_SuppTables.xls]

## Sheet: Summary
	Supplementary tables for Skinner et al: The pig X and Y chromosomes: structure, sequence and evolution
	This file contains eight tables:
	Table S1	The sequenced clones (fosmids and BACs) which we were able to link into contigs, and gene content within these contigs, as depicted in figure S1
	Table S2	The ordered clones that make up the new X assembly, p-terminus to q-terminus
	Table S3	Regions of XY homology determined by LASTZ alignment of all Y clones (mapped and unmapped) with the latest pig X (http://vega.sanger.ac.uk/Sus_scrofa/Location/Chromosome?r=X-WTSI%3A1-1000)
	Table S4	Expression status of pig Y genes, with supporting Expressed Sequence Tag (EST) or Sequence Read Archive (SRA) evidence or experimental evidence (elaboration of data in manuscript table 2)
	Table S5	Full gene annotation for the X chromosome
	Table S6	Full gene annotation for the Y chromosome
	Table S7	Genes on the pig X not found in the human X
	Table S8	Unitary pseudogenes on the pig X

## Sheet: Table S1 - Y clone order
Clone	Accession	Contents	Gene accession	Length	Coding region	cDNA match
Y P-TERMINUS
PAR (ORDERED BY SEQUENCE IDENTITY WITH WTSI-X) NOTE PAR IS NOT COMPLETELY COVERED BY Y CLONES. SEE X SEQUENCE FOR COMPLETE PAR.
	FO082662.2
	FO082592.2
	FO082720.3	SHOX	ENSSSCG00000012090
	FO082720.3	SHOX	ENSSSCG00000012090
	FO081906.4
	FO082714.2
	FO081906.4
	FO082379.1
	FO082379.1
	FO203404.2
	FO081997.4
	FQ976754.3
	FO082698.2
	FO081856.3
	FO082637.2
	FO081856.3
	FO082579.2
	FO082664.2
	FO082568.2
	FO082568.2
	FO082398.2
	FO082589.3
	FO082762.2
	FO082761.2
	FQ976653.2
	FQ976653.2
	FO082357.2
	FO081908.3
	FQ976576.2
	FO082375.1
	FO082730.2
	FO082429.2
	FO082425.2
	FQ456871.5
	FQ456874.1
	FO082701.2
	FQ482047.2
	FO082701.2
	FQ482047.2
	FQ482047.2
	FQ456873.4	OBP
	FO081912.3	OBP	Predicted to contain OBP
	FO082414.3
	FO082554.2
	FO082002.5
WTSI_1061-68G20	FO082635.2
WTSI_1061-20F10	FO082356.2
WTSI_1061-19D15	FO082353.2
WTSI_1061-60E14	FO082570.2
	FO082449.3	Contig with 60E14, 19D15, 20F10, 68G20
	FO082735.2
	FQ976594.3
	FQ976594.3
	FO082547.3
	FO082501.2
	FO082562.3
	FQ976750.2
	FO081946.3
	FQ976688.3
	FQ976578.2
	FO082452.2
	FO082388.1	NLGN4Y	ENSSSCG00000012097
	FO082571.2
	FO081918.5
	FO081918.5
	FO082571.2
	FO081950.3
	FQ976654.2
	FQ976704.3
	FO082374.2
	FO082602.5
	FO081992.4	Genomic match to NLGN4X	ENSSSCG00000012097
	FO082599.2
	FO081992.4
	FO082599.2
	FO081919.3
	FO082372.2	NLGN4Y	ENSSSCG00000012097
	FO081844.3
	FO082634.3
	FO082367.1
	FO081989.4
	FO081990.3
	FO082804.1
	FO081989.4
	FO082710.2
	FO082807.1
	FQ976618.2
	FQ976721.2
	FO081996.3
	FO082010.3
	FO082618.2
	FQ976878.2
	FO082663.2
	FO082670.2
	FO082663.2
	FO082479.2
	FO082560.3
	FO082457.2
	FQ976632.2
	FQ976632.2
	FO082726.2
	FQ976753.3
	FQ976753.3
	FO082454.3	STS	ENSSSCG00000026520:ENSSSCT00000032160 cDNA
	FO081861.4	STS	ENSSSCG00000026520:ENSSSCT00000032160 cDNA
	FO081861.4	STS	ENSSSCG00000026520:ENSSSCT00000032160 cDNA
	FO081861.4	STS	ENSSSCG00000026520:ENSSSCT00000032160 cDNA
	FQ976684.4	STS
	FO081861.4
	FQ976684.4
	FO082659.2	STS	ENSSSCG00000026520:ENSSSCT00000032160 cDNA
	FQ976684.4
	FO082659.2
	FQ976684.4
	FO082418.1
	FO082418.1
	FO082672.2
	FO082674.3
	FO082519.2
	FO082519.2
	FO081980.3
	FO081980.3
	FO082459.4
	FO082459.4
	FQ976757.4
	FO082580.2
	FO082580.2
	FO082692.3
	FO081986.4
	FO082402.1
	FQ976570.2
	FO082376.2
	FO082760.2
	FO082409.3
	FQ976602.3
	FQ976582.2
	FO082553.2
	FO082630.2
	FO082684.2
	FO081852.3	PNPLA4	ENSSSCG00000012100
	FO082684.2
	FO081852.3
	FO081891.3	PNPLA4	ENSSSCG00000012100
	FO082441.2
	FO082441.2
	FO082436.2
	FO082436.2
	FQ976722.3
	FQ976629.2
	FO082723.2
	FO082723.2
	FO082341.2
	FO082341.2
	FQ976691.2
	FO081964.3
	FQ976892.2
	FO081964.3
	FQ976884.3
	FQ976658.2
	FQ976884.3
	FQ976658.2
	FQ976895.2
	FQ976895.2
	FO082653.2	KAL1	ENSSSCG00000012101
	FO081930.4
	FQ976599.3
	FO082601.2
	FQ976599.3
	FO081916.3
	FO081998.4
	FQ976700.3	KAL1	ENSSSCG00000012101
	FO082709.2
	FO082709.2
	FQ976565.2
	FO082536.3
	FO081871.4
	FO082456.4
	FO081960.4
	FQ976677.3
	FQ976677.3
	FQ976890.2
	FO082348.2
	FO082348.2
	FO081941.3
	FO081941.3
	FQ976644.3
	FO081863.3
	FO081863.3
	FO082718.2
	FO081977.3
	FQ976748.2
WTSI_1061-73G18	FO082671.2	lncRNA
	FQ976752.3
	FO082016.4
	FO082016.4
	FO082003.6
	FO081876.4	TBLY1	NM_033284.1	2407	648-2216
	FQ976711.3	TBLY1, TEC	NM_033284.1	2407	648-2216	596-707
	FQ976711.3	TBLY1, TEC	NM_033284.1	2407	648-2216	596-707
	FO081995.7	TBLY1	NM_033284.1	2407	648-2216	703-2093
	FO082596.9	TBLY1	NM_033284.1	2407	648-2216	2091-2197
62J14	FO082596.9	GPR143	ENSSSCG00000012103
45N16	FO081957.4	GPR143	ENSSSCG00000012103
WTSI_1061-16J7	FQ976611.2	GPR143	ENSSSCG00000012103
WTSI_1061-16J7	FQ976611.2	SHROOM2	ENSSSCG00000012104
WTSI_1061-50M18	FO082004.3	SHROOM2	ENSSSCG00000012104
WTSI_1061-74L5	FO082688.2	SHROOM2	ENSSSCG00000012104
END OF PAR		PAB between exons 3 and 4 of SHROOM2 (Das et al 2013)
2 WTSI_1061 clones that looked to contain the PAR boundary in fact have X sequence across boundary defined by Das et al 2013: likely X sequence got into library
GAP ~100kb
UTY_CONTIG
WTSI_1061-29L17	FO082440.1	UTY	NM_007125.3	6538	1006-5049	1649-3549
WTSI_1061-42F7	FO082475.2	UTY	NM_007125.3	6538	1006-5049	1439-1615
WTSI_1061-7K8	FO082725.3	UTY	NM_007125.3	6538	1006-5049	1329-1560
XX-Y57D17	FQ440025.2	UTY
XX-Y5E3	FQ440029.3	UTY	NM_007125.3	6538	1006-5049	699-1330
WTSI_1061-37L22	FO081901.5	UTY	NM_007125.3	6538	1006-5049	603-1222
GAP ~20kb
DBY_1_CONTIG
PigE-116A23 fragments		UTY
PigE-116A23_6kb-1kb	FP565155.3		NM_007125.3	6538	1006-5049	603-1330
PigE-116A23_147kb-161kb	FP565155.3
PigE-116A23_91kb-120kb	FP565155.3
PigE-116A23_40kb-91kb	FP565155.3
WTSI_1061-74K16	FO082686.3	DBY	NM_001122665	4648	310-2292	844-4643
WTSI_1061-15L13	FQ976605.3	DBY	NM_001122665	4648	310-2292	413-4643
WTSI_1061-6L15	FO203415.2	DBY	NM_001122665	4648	310-2292	413-3995
WTSI_1061-83M4	FO082768.2	3kb overlap with 6L15, but contiguous in PigE-116A23
WTSI_1061-16H2_30kb-17kb	FQ976610.3	ZRSR2 bulk (pseudo?)
GAP ~ 10kb
DBY_2_CONTIG. NOTE PIG-E CLONE INTERNAL GAP HENCE PIG-E DOES NOT BRIDGE GAP FROM DBY_CONTIG_1. DITTO FOR 16H2
WTSI_1061-16H2_17kb-1kb	FQ976610.3
PigE-116A23_147kb-120kb	FP565155.3
WTSI_1061-50M7	FO082005.4	AP1S2 (pseudo?)
Wuzishan contig270925	AJKK01270925.1
GAP ~50kb
USP9Y_CONTIG
WTSI_1061-20J16	FQ976646.3
PigE-188C6	FP565925.2	USP9Y	NM_004654.3	12Kb	946-8613	905-2575
XX-FSY27B13	FQ456870.5	Grouped with WTSI_1061-12M8
WTSI_1061-12M8	FQ670174.1	USP9Y	NM_004654.3	12Kb	946-8613	905-1271
PigE-88I22	CU861572.2	USP9Y	NM_004654.3	12Kb	946-8613	905-7397
XX-Y46A23	FQ440023.2	USP9Y	NM_004654.3	12Kb	946-8613	1269-2371
WTSI_1061-28K18	FO082421.2	USP9Y	NM_004654.3	12Kb	946-8613	2573-4928
WTSI_1061-17E5	FQ976616.2
XX-Y35A22	FQ440020.2	USP9Y	NM_004654.3	12Kb	946-8613	4926-7515
WTSI_1061-24O15	FO082392.3	USP9Y	NM_004654.3	12Kb	946-8613	5965-10040
WTSI_1061-7E15	FQ976741.2	USP9Y	NM_004654.3	12Kb	946-8613	6138-10040
PigE-135L20 (FRAGMENTED)	FP565652.2	USP9Y	NM_004654.3	12Kb	946-8613	4093-10040
PigE-40E12 fragments	CU856620.2	USP9Y. BAC misordered	NM_004654.3	12Kb	946-8613	3827-10040
PigE-40E12_143kb-62kb	CU856620.2
PigE-40E12_165kb-144kb	CU856620.2
PigE-40E12_26kb-58kb	CU856620.2
PigE-40E12_165kb-175kb	CU856620.2
XX-Y40K16	FQ482073.2	USP9Y	NM_004654.3	12Kb	946-8613	3827-4928
WTSI_1061-66G19	FO082625.2
XX-Y17N18	FQ482046.1
Wuzishan contig172475	AJKK01172475.1
GAP ~10kb OR LESS
EIF1AY-ZFY_CONTIG
PigE-40E12_26kb-1kb	CU856620.2
PigE-83O15	FO082326.2	EIF1AY. BAC is missing start of gene.	NM_004681.2	1399	148-582	350-1127
WTSI_1061-41A11	FO081922.3	EIF1AY	NM_004681.2	1399	148-582	162-1127
WTSI_1061-74C15	FO082679.2	EIF1AY	NM_004681.2	1399	148-582	162-247
WTSI_1061-68G7	FO082636.3
WTSI_1061-38E10	FO081904.4
Small pig scaffold	AJKK01239398.1	RPL5L, MBTPS2
WTSI_1061-77K23	FO082707.2	RPL5L
WTSI_1061-9O9	FQ976760.6
WTSI_1061-19A3	FQ976627.2	EIF2S3Y	NM_012011.1	1801	6-1424	1-1424
WTSI_1061-80L10	FO082733.2	EIF2S3Y	NM_012011.1	1801	6-1424	642-1424
PigE-183G17	CU856619.3	EIF2S3Y	NM_012011.1	1801	6-1424	1-1424
XX-Y35O16	FQ482072.2	ZFY related - 5' X UTR. EST support	NM_003411.3	5259	322-2727	1-294
WTSI_1061-43F2	FQ670201.4	ZFY complete ORF - no overlap of ZFY with previous	NM_003411.3	5259	322-2727	292-1543
PigE-181D12	CU862077.3	ZFY, SEPHS1	NM_003411.3	5259	322-2727	292-5218
WTSI_1061-28K5	FO082423.2	ZFY	NM_003411.3	5259	322-2727	956-5218
XX-Y59K14	FQ440027.1
WTSI_1061-15H19	FQ439982.3
WTSI_1061-49H8	FO081988.3	SEPHS1
GAP ~40kb
AMELY_CONTIG
WTSI_1061-60C21	FQ976717.3
WTSI_1061-1P12	FO203399.1	AMELY	NM_001143	802	69-647	46-122
WTSI_1061-60I16	FQ976719.5	AMELY	NM_001143	802	69-647	123-642
WTSI_1061-70J12	FO082656.3	AMELY	NM_001143	802	69-647	123-642
WTSI_1061-70H23	FO082655.2	AMELY	NM_001143	802	69-647	123-642
WTSI_1061-48H19	FO081978.3	Fragments of this clone seem to link AMELY to TMS4BY, but gaps
WTSI_1061-54D19	FO082515.3	TMSB4Y
WTSI_1061-9N8	FQ976759.6
GAP ~150kb
OFD1Y_CONTIG (CONTAINS RECENT TRANSPOSITION FROM X)
WTSI_1061-7J22	FQ976746.2	OFD1
WTSI_1061-31F13	FO081838.3	OFD1
WTSI_1061-26L6	FO082802.1	OFD1
WTSI_1061-65E23	FO082616.2	OFD1, GPM6B
WTSI_1061-20P9	FQ976648.2	GPM6B
WTSI_1061-28B1	FO082417.2	Coligated with 28B5
WTSI_1061-28B5	FO082420.2	Coligated with 28B1. HSFY copies start here?
GAP OF UNKNOWN LENGTH; WHEN DRAWING THE XvY CHART I PUT THE HSFY BLOCK AT 9Mb-13Mb TO MATCH THE CYTOGENETIC APPEARANCE OF THE BAND ON THE CHROMOSOME
HSFY BLOCK STARTS
THREE CLUSTERS OF HSFY SEEN IN FIBRE
THESE CLONES ARE IN NO PARTICULAR ORDER: ESTIMATED >100 HSFY COPIES AMONGST OTHER REPEATED SEQUENCES. 2 TYPES: LONG FORM PSEUDOGENE WITH SINE IN INTRON, SHORTER FORM WITH CODING POTENTIAL
WTSI_1061-78H3	FQ482087.3	HSFY
WTSI_1061-22D14	FO082369.3	HSFY
WTSI_1061-25O19	FO082404.2	HSFY. Contains some sequence also on Yq (FISH data). Same in Pig-E-83O15 (EIF1AY)?
WTSI_1061-36A19	FO081883.4	HSFY
WTSI_1061-36O6	FO081893.3	HSFY
END HSFY BLOCK
GAP OF UNKNOWN LENGTH; SMCY_CONTIG BEGAN AT 14Mb in XvY PLOT TO ALLOW UNCERTAINTY IN HSFY BLOCK END POSITION
SMCY_CONTIG
WTSI_1061-52H23	FO082503.2
WTSI_1061-73O2 (FRAGMENTED)	FO082677.4	KDM5D (SMCY)	NM_001146705.1	5595	289-5001	287-639
WTSI_1061-31C12	FO082462.5	KDM5D	NM_001146705.1	5595	289-5001	287-863
WTSI_1061-40C5	FO081913.3	KDM5D	NM_001146705.1	5595	289-5001	287-1659
WTSI_1061-83G14	FQ976567.3	KDM5D	NM_001146705.1	5595	289-5001	1222-4653
WTSI_1061-5H12	FO203411.2	KDM5D	NM_001146705.1	5595	289-5001	1749-4653
WTSI_1061-36O24	FO081892.4	KDM5D	NM_001146705.1	5595	289-5001	2151-4653
WTSI_1061-68A10	FO082632.2	BCOR, BTG1
WTSI_1061-51J1	FO082015.4
WTSI_1061-42C16	FO081934.3
WTSI_1061-49C16	FO081985.3
WTSI_1061-79F12	FO082717.2	Partial homologyto 29G6. Also to 35E14. Large flanking repeat? BCOR
WTSI_1061-79E2	FO082716.2	35E14 may be here, but 1-22kb is misordered. 1-11, then 14-22 flipped
WTSI_1061-82C11	FO082755.2
WTSI_1061-2J13	FQ976665.5	TXLNGY
WTSI_1061-58M17	FO082552.2	TXLNGY
WTSI_1061-5G21	FQ976716.5
WTSI_1061-29G6	FO082432.2	Partial homologyto 79F12. Also to 35E14. Large flanking repeat?
GAP <10kb
THIS IS NOT PLACED IN A CONTIG CURRENTLY. THERE ARE NO OVERLAPS BETWEEN THIS FRAGMENT OF 59O10 AND OTHER CLONES; HOWEVER THE OTHER SEQUENCE FRAGMENT FROM 59O10 LIES IN THE UBE1Y CONTIG.
WTSI_1061-59O10 _34kb-25kb	FO082567.3
GAP <10kb
UBE1Y_CONTIG
WTSI_1061-59O10_25kb-1kb	FO082567.3
WTSI_1061-59M13	FO082566.3
PigE-98D10 fragments - THIS CLONE IS HIGHLY FRAGMENTED AND THERE IS AN AMBIGUOUS GAP BETWEEN UBE1Y CONTIG AND TSPY CONTIG.	FO082327.2	UBE1Y	NM_011667.2	3981	103-3279	276-3279
PigE-98D10_115kb-100kb	FO082327.2
WTSI_1061-66E12	FO082623.2
PigE-98D10_96kb-62kb	FO082327.2
WTSI_1061-36I8	FO081887.4	UBE1Y	NM_011667.2	3981	103-3279	276-3279
WTSI_1061-32H12_19kb-34kb	FQ976671.2	UBE1Y, GPMB6 exon 1	NM_011667.2	3981	103-3279	276-686
GAP <10kb
THIS IS NOT PLACED IN A CONTIG CURRENTLY. INFERRED BECAUSE CLONE PIECE CANNOT FIT DISTALLY. NO OVERLAPS AT EITHER END
WTSI_1061-32H12_19kb-34kb	FQ976671.2	GPMB6 exon 1
GAP ~50kb
TSPY_CONTIG
WTSI_1061-63O19	FO082607.2
WTSI_1061-31J8	FO081842.4	FIBRE SUGGESTS UBE1Y-TSPY copy ~200kb. MAYBE THE GAP FITS ACROSS THESE CLONES?
PigE-98D10_61kb-37kb	FO082327.2
PigE-98D10_37kb-19kb	FO082327.2
PigE-98D10_19kb-1kb	FO082327.2
WTSI_1061-52H23 (partial)	FO082503.2	Partial match
PigE-69H11 (8-9kb extra in BAC in region of 18E6 and 17F14). USED MAINLY AS STAPLE BETWEEN 31J8 AND 74A18	FQ311951.1	TSPY4
WTSI_1061-74A18	FQ976731.2	Overlap with PigE-98D10
WTSI_1061-18A15	FO082349.2	TSPY4
WTSI_1061-17C14	FQ976615.9	TSPY4
WTSI_1061-10F19	FQ976872.2
WTSI_1061-18E6	FQ976882.2
WTSI_1061-17F14	FQ976881.2
WTSI_1061-10L24	FQ976579.3
WTSI_1061-70L3	FO082658.2
WTSI_1061-81M12	FO082750.2
WTSI_1061-53P18	FO082513.2
WTSI_1061-43B21	FO082481.3
WTSI_1061-42L19	FO082480.2
NOTE: 43B21 AND 42L19 CONTAIN THE PROXIMAL BOUNDARY OF THE CUL4B PALINDROME
GAP <10kb
THE FOLLOWING CLONE BELONGS TO THE PROXIMAL ARM OF THE PALINDROME. PRESENTED HERE FOR REFERENCE - SEQENCE DIFFERENCES MAY BE PRESENT IN DISTAL ARM SO I WOULD BE CAUTIOUS USING THIS UNTIL WE KNOW IF THE ARMS ARE COMPLETELY IDENTICAL
WTSI_1061-15P2	FQ976608.2
GAP ~20kb
SRY_DISTAL_CONTIG
PigE-252M11_144kb-114kb	FQ311950.1	SRY	U49860	5702		complete
PigE-252M11_114kb-105kb	FQ311950.1
PigE-252M11_105kb-1kb	FQ311950.1
WTSI_1061-35J2	FO081879.4
WTSI_1061-15P2	FQ976608.2
NOTE: THE FOLLOWING CLONE CONTAINS THE PROXIMAL BOUNDARY OF THE SRY PALINDROME AND THE DISTAL BOUNDARY OF THE CUL4B PALINDROME
WTSI_1061-72J17	FO082665.2
WTSI_1061-1G6	FQ976883.4
WTSI_1061-9B10	FQ440033.3	SRY	U49860	5702		complete
NOTE: THE FOLLOWING CLONE DOES NOT FULL ALIGN WITH THE LAST 3kb OF 9B10, OR WITH EITHER OF THE PigE BACs. UNCERTAIN WHICH ARM OF PALINDROME TO PLACE IT
WTSI_1061-35J19	FO081878.6	SRY	U49860	5702		complete
NOTE: WE NOW GO INTO THE PROXIMAL ARM OF THE SRY PALINDROME. FOSMIDS 35J19, 9B10, 1G6 ARE SIMPLY REPEATED. 72J17 BELONGS TO THE DISTAL ARM. 13A5 BELONGS TO THE PROXIMAL ARM. PigE-87M6 BELONGS TO THE PROXIMAL ARM, AND CONFIRMS REPEATED FOSMID SEQUENCES ARE VALID
GAP ~20kb
SRY_PROXIMAL_CONTIG
WTSI_1061-35J19	FO081878.6	SRY	U49860	5702		complete
PigE-87M6	FP565153.3	SRY	U49860	5702		complete
WTSI_1061-9B10	FQ440033.3	SRY	U49860	5702		complete
WTSI_1061-1G6	FQ976883.4
WTSI_1061-72J17_37kb-3kb	FO082665.2
NOTE: THE FLLOWING CLONE CONTAINS THE PROXIMAL BOUNDARY OF THE SRY PALINDROME
WTSI_1061-13A5
Wuzhishan contig269761	AJKK01269761.1
GAP <10kb
CUL4BY_CONTIG
WTSI_1061-49H19	FO081987.3	Overlap CUL4BY-containing Wuzishan clone
Wuzhishan contig269768	AJKK01269768.1
WTSI_1061-79D24	FO082715.2	Overlap CUL4BY-containing Wuzishan clone
WTSI_1061-7B12	FQ976738.5	CUL4BY
GAP ~300kb
RBMY_CONTIG
WTSI_1061-31I17	FO081841.3	Into a repeat block
WTSI_1061-63A24	FO082598.2
WTSI_1061-61M23	FO082587.2	HSFY?
WTSI_1061-41I10	FO082474.2
WTSI_1061-80P21	FQ976747.3
WTSI_1061-79M2	FQ976737.2
WTSI_1061-84B9	FO082772.2	RBMY
WTSI_1061-49L20	FQ976696.3	RBMY, TTTY16. TSPY (1 exon). 3.9-4.7kb matches human chrY inverted repeat IR2 between RBMY2TP & TSPYP4
GAP OF UNKNOWN SIZE
AMPLICONIC TSPY AND CUL4B LIKELY MAKE UP SEQUENCE TO CENTROMERE
Y CENTROMERE
Yq CLONES
PigE-38F3
WTSI_1061-15H19	FQ439982.3	lncRNA	Maybe signal on Yp also
Y Q-TERMINUS
UNORDERED AND UNPLACED CONTIGS
WTSI_1061-26C1	FQ976650.2	contig 1	unplaced Y contig	1
WTSI_1061-18J22	FQ976624.2	contig 1	unplaced Y contig	2
WTSI_1061-62I5	FO082595.2	contig 1	unplaced Y contig	3
WTSI_1061-50A16	FO082496.2	contig 1	unplaced Y contig	4
WTSI_1061-31H12	FO081840.4	contig 1	unplaced Y contig	5
WTSI_1061-65M8	FO082622.2	contig 1	unplaced Y contig	6
WTSI_1061-65C22	FO082613.3	contig 1	unplaced Y contig	7
WTSI_1061-79K4	FQ976736.3	contig 1	unplaced Y contig	8
WTSI_1061-38E16	FO081905.3	contig 1	unplaced Y contig	9
WTSI_1061-70N2,	FO082661.2	contig 1	unplaced Y contig	10
WTSI_1061-11L24	FQ976588.2	contig 1	unplaced Y contig	11
WTSI_1061-68P2	FO082643.2	contig 1	unplaced Y contig	12
WTSI_1061-12K22	FQ976591.2	contig 1	unplaced Y contig	13
WTSI_1061-12L2	FQ976592.1	contig 1	unplaced Y contig	13
WTSI_1061-50I12	FO082001.3	contig 1	unplaced Y contig	14
WTSI_1061-39E17	FQ976683.2	contig 1	unplaced Y contig	15
WTSI_1061-21C18	FO082358.2	contig 1	unplaced Y contig	16
WTSI_1061-16L12	FO082347.2	contig 1	unplaced Y contig	17
WTSI_1061-35M24	FQ976675.2	contig 1	unplaced Y contig	18
WTSI_1061-64L11	FQ976723.2	contig 1	unplaced Y contig	19
WTSI_1061-32C6	FQ976670.2	contig 2	unplaced Y contig	1
WTSI_1061-7B14	FQ976739.2	contig 2	unplaced Y contig	2
WTSI_1061-26M19	FO082410.2	contig 2	unplaced Y contig	3
WTSI_1061-22G22	FO082373.2	contig 2	unplaced Y contig	4
WTSI_1061-1M10	FQ976643.3	contig 2	unplaced Y contig	5
WTSI_1061-47E6	FO081965.4	contig 2	unplaced Y contig	6
WTSI_1061-24O9	FQ976649.2	contig 2	unplaced Y contig	7
WTSI_1061-44K11	FO081949.3	contig 2	unplaced Y contig	8
WTSI_1061-84F12	FO082775.2	contig 2	unplaced Y contig	9
WTSI_1061-72O4	FQ976730.3	contig 2	unplaced Y contig	10
WTSI_1061-70D23	FO082654.2	contig 2	unplaced Y contig	11
WTSI_1061-25N14	FO082403.2	contig 2	unplaced Y contig	12
WTSI_1061-29P4	FO082443.2	contig 2	unplaced Y contig	13
WTSI_1061-21G8	FO082361.2	contig 2	unplaced Y contig	14
WTSI_1061-47A1	FO082491.3	contig 2	unplaced Y contig	15
WTSI_1061-58N18	FQ976709.2	contig 2	unplaced Y contig	16
WTSI_1061-18G12	FQ976623.2	contig 2	unplaced Y contig	17
WTSI_1061-20A22	FQ976885.2	contig 2	unplaced Y contig	18
WTSI_1061-59M11	FO082565.2	contig 2	unplaced Y contig	19
WTSI_1061-61E7	FO082578.2	contig 2	unplaced Y contig	20
WTSI_1061-27K17	FO082805.1	contig 2	unplaced Y contig	21
WTSI_1061-59L2	FO082564.3	contig 2	unplaced Y contig	22
WTSI_1061-48C20	FO081972.4	contig 2	unplaced Y contig	23
WTSI_1061-84M8	FO082776.2		unplaced Y contig	1
WTSI_1061-9D20	FQ976751.3	HSFY?	unplaced Y contig	2
WTSI_1061-52E9	FO082500.2	HSFY?	unplaced Y contig	3
WTSI_1061-32E4	FO081851.3	HSFY?	unplaced Y contig	4
WTSI_1061-21D15	FO082359.2	HSFY?	unplaced Y contig	5
WTSI_1061-5C9	FQ976712.2	HSFY?	unplaced Y contig	6
WTSI_1061-5C10	FO203402.2	HSFY?	unplaced Y contig	7
WTSI_1061-79D24	FO082715.2		unplaced Y contig	1
WTSI_1061-7B12	FQ976738.5		unplaced Y contig	2
WTSI_1061-7J1	FQ976745.2		unplaced Y contig	3
WTSI_1061-77N24	FO082711.2	TRAPPC2 pseudo. May be close to OFD1Y	unplaced Y contig	1
WTSI_1061-61A12	FO082575.3		unplaced Y contig	2
WTSI_1061-41K8	FO081929.3	ctg11	unplaced Y contig	1
WTSI_1061-1K22	FO082355.2	ctg11	unplaced Y contig	2
WTSI_1061-72O13	FO082669.2	ctg11	unplaced Y contig	3
REMAINING Y CLONES: UNPLACED
WTSI_1061-65I17	FO082620.1
WTSI_1061-35C22	FO081870.3
WTSI_1061-33M3	FO081862.2
WTSI_1061-33H8	FO081859.4
WTSI_1061-66E18	FO082624.3
WTSI_1061-48I12	FO081979.3
WTSI_1061-80E10	FO082728.3
WTSI_1061-77L19	FO082708.4
WTSI_1061-11G21	FO082337.2
WTSI_1061-55A24	FO082530.2
WTSI_1061-36K2	FO081890.5
WTSI_1061-82K15	FO082757.2
WTSI_1061-54N2	FO082526.2
WTSI_1061-7F3	FQ976893.7
WTSI_1061-37C18	FO081896.3
WTSI_1061-33H9	FO081860.4
WTSI_1061-22B6	FQ976887.2
WTSI_1061-21A24	FQ976886.4
WTSI_1061-17C2	FQ976879.2
WTSI_1061-74L3	FQ976733.5
WTSI_1061-74J1	FQ976732.3
WTSI_1061-69L4	FQ976725.2
WTSI_1061-57M1	FQ976707.2
WTSI_1061-4M6	FQ976701.3
WTSI_1061-4B5	FQ976697.3
WTSI_1061-2P1	FQ976667.2
WTSI_1061-29O5	FQ976661.4
WTSI_1061-27N5	FQ976656.3
WTSI_1061-27D10	FQ976651.3
WTSI_1061-1C4	FQ976640.2
WTSI_1061-1B22	FQ976639.2
WTSI_1061-19O2	FQ976635.1
WTSI_1061-19D10	FQ976630.2
WTSI_1061-19B19	FQ976628.1
WTSI_1061-19A23	FQ976626.3
WTSI_1061-17P22	FQ976621.2
WTSI_1061-17N24	FQ976620.1
WTSI_1061-17A3	FQ976614.2
WTSI_1061-15D7	FQ976603.1
WTSI_1061-12I16	FQ976590.2
WTSI_1061-83L7	FQ976569.4
WTSI_1061-5H2	FO203412.3
WTSI_1061-26E21	FO082801.1
WTSI_1061-84B2	FO082771.2
WTSI_1061-83P13	FO082770.1
WTSI_1061-81P13	FO082752.2
WTSI_1061-81J13	FO082748.2
WTSI_1061-80N22	FO082734.3
WTSI_1061-79B13	FO082713.2
WTSI_1061-77B10	FO082703.3
WTSI_1061-74M2	FO082689.2
WTSI_1061-74G10	FO082682.2
WTSI_1061-74E4	FO082681.2
WTSI_1061-67B16	FO082627.2
WTSI_1061-63N4	FO082605.2
WTSI_1061-61H9	FO082583.4
WTSI_1061-60M22	FO082574.3
WTSI_1061-60I6	FO082572.2
WTSI_1061-58E14	FO082551.2
WTSI_1061-57M17	FO082548.1
WTSI_1061-57K8	FO082546.1
WTSI_1061-57J11	FO082543.1
WTSI_1061-57G8	FO082542.2
WTSI_1061-55C15	FO082532.2
WTSI_1061-52N24	FO082504.3
WTSI_1061-31E23	FO082465.4
WTSI_1061-30P16	FO082460.2
WTSI_1061-26H13	FO082407.1
WTSI_1061-25M2	FO082400.2
WTSI_1061-24O22	FO082394.2
WTSI_1061-24I24	FO082389.3
WTSI_1061-24H8	FO082387.1
WTSI_1061-23I14	FO082384.2
WTSI_1061-23B11	FO082380.2
WTSI_1061-23A13	FO082378.2
WTSI_1061-22E13	FO082370.3
WTSI_1061-21N18	FO082364.2
WTSI_1061-13E19	FO082339.2
WTSI_1061-51M9	FO082017.4
WTSI_1061-51C9	FO082012.2
WTSI_1061-50P10	FO082009.4
WTSI_1061-48P19	FO081983.3
WTSI_1061-48D8	FO081975.4
WTSI_1061-48D12	FO081974.4
WTSI_1061-45H2	FO081954.3
WTSI_1061-45A21	FO081952.3
WTSI_1061-44B21	FO081945.4
WTSI_1061-44B12	FO081943.3
WTSI_1061-43J3	FO081940.3
WTSI_1061-35K15	FO081880.2
WTSI_1061-40K5	FO081920.3
WTSI_1061-68I24	FO082639.3
WTSI_1061-23F17	FQ456869.2
WTSI_1061-80I14	FO082731.2
WTSI_1061-49G16	FO082493.2
WTSI_1061-41I14	FO081927.3
WTSI_1061-41G4	FO081926.3
WTSI_1061-50C3	FO081999.5
WTSI_1061-47P1	FO081971.3
PARTIAL SEQUENCES AND REPEATS
WTSI_1061-39J11	FO081909.1	fragment
WTSI_1061-6K12	FQ976727.2	has male repeat
WTSI_1061-21G22	FO082360.3	has repeat
WTSI_1061-29G18	FO082431.2	has repeats?
WTSI_1061-48J16	FO081981.2	has repeats?
WTSI_1061-27B24	FO082411.1	in WTSI_1061-66E18
WTSI_1061-54D15	FO082514.2	male specific repeat
WTSI_1061-37C13	FO081895.4	male specific repeat
WTSI_1061-36K15	FO081889.2	male specific repeat
WTSI_1061-35J17	FO081877.3	male specific repeat
WTSI_1061-6L3	FO203416.3	Pig DNA for male-specific repeat 1
WTSI_1061-5D8	FO203406.3	Pig DNA for male-specific repeat 1
WTSI_1061-50K23	FO181359.2	Pig DNA for male-specific repeat 1
WTSI_1061-1A14	FO082876.2	Pig DNA for male-specific repeat 1
WTSI_1061-15B11	FQ976600.1	repeats
WTSI_1061-5O2	FO203414.2	repeats
WTSI_1061-5G10	FO203409.2	repeats
WTSI_1061-73H9	FO082673.3	repeats
WTSI_1061-72K4	FO082666.3	repeats
WTSI_1061-63A12	FO082597.1	repeats
WTSI_1061-45B2	FO082488.2	repeats
WTSI_1061-39E22	FO082472.2	repeats
WTSI_1061-42A11	FO081932.2	repeats
WTSI_1061-35F22	FO081875.3	repeats
WTSI_1061-33C24	FO081857.3	repeats
WTSI_1061-41C16	FO081925.3	repeats
WTSI_1061-32C18	FO081847.2	repeats
WTSI_1061-31G5	FO081839.4	repeats
WTSI_1061-83A1	FQ976566.5	short insert
WTSI_1061-79L20	FO082722.2	short insert
WTSI_1061-64O14	FO082610.1	short insert
WTSI_1061-57K14	FO082544.1	short insert
WTSI_1061-35B1	FO082467.2	short insert
WTSI_1061-2F1	FO082444.2	short insert
WTSI_1061-28L14	FO082424.2	short insert
WTSI_1061-25H3	FO082399.1	short insert
WTSI_1061-25F15	FO082397.3	short insert
WTSI_1061-21O17	FO082365.3	short insert
WTSI_1061-45H6	FO081955.1	short insert
WTSI_1061-27L2	FQ976655.4	repeats

## Sheet: Table S2 - X clone order
1	FO203419.2	PigE-232O6
2	FO082302.2	CH242-180M21
3	FP236733.7	PigE-245C13
4	FO203397.2	WTSI_1062-68I6
5	FQ976870.6	WTSI_1005-764L22
6	FO203389.3	WTSI_1005-522O17
7	FO203384.6	WTSI_1005-195I15
8	FP236683.6	PigE-184L6
9	FO203424.1	CH242-7L17
10	FO203369.4	CH242-285E1
11	FP015869.8	CH242-24N12
12	FQ976775.10	CH242-265A21
13	FO203377.5	CH242-469M5
14	CU928462.12	CH242-228K3
15	FP340306.6	CH242-62E3
16	CU928353.9	CH242-266M18
17	FO203379.4	CH242-93B18
18	FQ976762.8	CH242-101N14
19	FP102150.5	CH242-214I15
20	FP015888.26	CH242-160L10
21	FP015839.7	CH242-119P2
22	FP236270.4	CH242-57C14
23	CU462851.6	CH242-125O4
24	CU633488.10	CH242-123G14
25	CU914699.7	CH242-216A23
26	FP102438.7	CH242-227G12
27	FP565304.10	CH242-522J2
28	FP236614.5	CH242-380B15
29	FQ976777.6	CH242-284M10
30	FP074886.7	CH242-283J17
31	FP067403.9	CH242-212L20
32	FP340293.9	CH242-23H10
33	FQ976779.7	CH242-317D18
34	FP565299.6	CH242-78M15
35	FP565779.6	CH242-239H10
36	FP085575.5	CH242-211I5
37	FP339596.6	PigE-95J7
38	FP015931.17	CH242-240L23
39	FP102981.11	CH242-88J14
40	FP339595.5	CH242-77I11
41	FP325158.6	CH242-239B24
42	CU855720.13	CH242-512P21
43	CU618312.4	CH242-207C4
44	CU694849.6	CH242-236E18
45	CU856433.17	CH242-58L3
46	FQ073832.4	CH242-440L18
47	CU582811.9	CH242-403F13
48	CU207413.3	CH242-507C8
49	CU481585.13	CH242-331J13
50	CU695112.6	CH242-61C11
51	CU928870.9	CH242-37L1
52	FP067449.14	CH242-276H23
53	FP015898.6	CH242-35K3
54	FP236653.6	CH242-144C16
55	CU929894.11	CH242-236H7
56	FP074895.7	CH242-156O11
57	FO082335.3	WTSI_1005-606G13
58	CU928917.4	CH242-24K2
59	CU856094.8	CH242-19N1
60	CU487211.12	CH242-191P18
61	CU480619.9	CH242-299O4
62	CU856428.6	CH242-1F19
63	FP340294.3	CH242-280H20
64	FP700184.6	CH242-223B3
65	CU633713.6	CH242-408M7
66	CU914259.10	CH242-271G11
67	CU606962.7	CH242-327M2
68	CU463981.5	CH242-17K8
69	CU861558.6	CH242-336E9
70	FP245417.7	CH242-234G22
71	FP102112.7	CH242-330P23
72	FP085364.4	CH242-185L24
73	CU570744.8	CH242-349D19
74	CU463999.12	CH242-118N15
75	CU207382.5	CH242-409K13
76	CU861900.16	CH242-165J7
77	FP236647.7	CH242-248C8
78	FP102063.4	CH242-76E20
79	FP085461.5	CH242-524I24
80	CU570949.10	CH242-336J8
81	CU210853.5	CH242-502N23
82	CU207339.9	CH242-223P6
83	CU633939.4	CH242-187N24
84	CU633207.3	CH242-123D17
85	CU633296.8	CH242-43B19
86	CU914705.5	CH242-281H18
87	FP102195.6	CH242-315A5
88	FP015870.4	CH242-86E5
89	CU914724.6	CH242-516H9
90	CU207369.6	CH242-475M16
91	CU487221.5	CH242-290D21
92	CU405721.12	CH242-386C18
93	CU463953.7	CH242-100L3
94	CU302208.9	CH242-168N3
95	CU633586.4	CH242-423M21
96	FP102084.15	CH242-486P11
97	FP102132.15	CH242-155E24
98	CU928268.12	CH242-363A10
99	CU656021.7	CH242-386L22
100	CU463983.7	CH242-19L11
101	FP236485.10	CH242-240O16
102	CU463287.10	CH242-124N9
103	CU207390.6	CH242-65K12
104	CU607001.9	CH242-282K21
105	FP085593.4	CH242-196C6
106	FP085382.5	CH242-380F6
107	CU862030.8	CH242-145N14
108	CU207277.11	CH242-186H22
109	CU633271.13	CH242-297D10
110	CU466523.6	CH242-93K15
111	CU633468.9	CH242-19J23
112	CU915545.4	CH242-221C2
113	FP085429.5	CH242-362P2
114	FP565742.12	CH242-504L12
115	FP101892.5	CH242-238P2
116	CU856551.5	CH242-127M10
117	CU469446.12	CH242-78D20
118	FP565301.8	CH242-273P17
119	FP325154.7	CH242-451M10
120	FP015812.6	CH242-6I13
121	FP325353.6	CH242-229D6
122	FP710247.6	CH242-375A2
123	FP085383.6	CH242-456J9
124	FP245537.14	CH242-342I15
125	CU207383.6	CH242-506C13
126	CU693422.6	CH242-345A5
127	CU550673.7	CH242-311G6
128	CU856554.6	CH242-143F15
129	FP101951.6	CH242-138F24
130	FP091247.4	CH242-6J13
131	FP102128.5	CH242-348J2
132	FP101960.8	CH242-23J17
133	FP340296.5	CH242-403I1
134	FQ790394.3	CH242-446H2
135	CU694699.8	CH242-266L17
136	CU210923.3	CH242-498A9
137	CU463994.5	CH242-77J21
138	CU582972.4	CH242-312D13
139	CU207303.8	CH242-164B12
140	CU466498.7	CH242-499D23
141	CU656009.9	CH242-348I4
142	CU927956.6	CH242-262B6
143	CU468340.3	CH242-265L21
144	CU606950.8	CH242-377H21
145	CU640429.6	CH242-80E18
146	CU462995.7	CH242-81M14
147	CU855499.13	CH242-206C22
148	CU928871.10	CH242-52A17
149	FP102154.4	CH242-310I7
150	FP102717.6	CH242-511F13
151	CU207272.6	CH242-227G20
152	CU207412.6	CH242-477E15
153	CU570746.9	CH242-359E24
154	FP339588.7	CH242-202C20
155	FP245425.8	CH242-81O20
156	CU651643.8	CH242-15G6
157	FP565766.8	CH242-130B8
158	CU468063.6	CH242-273O11
159	CU856385.7	CH242-161G23
160	FP101977.7	CH242-113I11
161	CU928861.7	CH242-88C2
162	CU856454.5	CH242-59H15
163	CU207367.3	CH242-424B17
164	CU468460.8	CH242-208A20
165	CU861647.5	CH242-98D2
166	FP236343.5	CH242-421P6
167	CU929664.5	CH242-51A9
168	CU481320.7	CH242-472L21
169	FP102504.5	CH242-522O16
170	FP245421.4	CH242-429N15
171	CU855538.6	CH242-516J15
172	CU468992.7	CH242-238D19
173	CU914767.8	CH242-38E23
174	CU694691.7	CH242-237M23
175	FQ014219.5	CH242-352J3
176	FP101895.6	CH242-25D19
177	FO082304.3	CH242-217O4
178	FP102183.10	CH242-29J1
179	FP102186.6	CH242-80N24
180	FP102501.5	CH242-401F19
181	FP102153.4	CH242-292J8
182	FP102249.8	CH242-319M22
183	CU606860.8	CH242-330B23
184	FP102425.5	CH242-146D10
185	CU928866.3	CH242-189O14
186	CU856585.4	CH242-262F17
187	CU550668.6	CH242-24G24
188	CU466469.6	CH242-34B22
189	CU464142.5	CH242-14P14
190	CU210921.4	CH242-476C17
191	CU481468.3	CH242-251P3
192	CU210922.5	CH242-479E6
193	CU929583.3	CH242-185D4
194	CU928852.5	CH242-13E19
195	CU929665.8	CH242-52G16
196	CU468990.4	CH242-233E2
197	CU915484.4	CH242-339O8
198	FP710253.4	CH242-301O1
199	CU639450.4	CH242-56I11
200	CU463982.10	CH242-18F12
201	CU915460.10	CH242-202I7
202	CU582789.7	CH242-9G11
203	CU861967.7	CH242-27G20
204	FP102034.5	CH242-181C10
205	CU914583.5	CH242-239D18
206	CU480615.8	CH242-257H9
207	CU207346.2	CH242-81B4
208	FP565156.7	CH242-401O13
209	FP565302.4	CH242-295E19
210	FP236548.4	CH242-147N13
211	CU467916.5	CH242-260N18
212	CU633281.3	CH242-362O22
213	CU633835.7	CH242-90P21
214	CU606968.4	CH242-7I16
215	CU856683.5	CH242-130J23
216	CU928856.4	CH242-39A2
217	FP085379.6	CH242-283N13
218	FP085375.5	CH242-232E2
219	FP085436.6	CH242-524O21
220	FP236350.6	CH242-90K9
221	FP015872.10	CH242-116P23
222	CU694697.4	CH242-259O5
223	CU468189.9	CH242-117I7
224	CU571299.4	CH242-498L2
225	CU862075.3	CH242-88A7
226	CU928629.5	CH242-240L12
227	FP085548.4	CH242-57E23
228	CU467593.8	CH242-490O3
229	CU582913.6	CH242-242P7
230	FP102536.4	CH242-106K13
231	FP565590.9	CH242-326P11
232	CU928381.4	CH242-112D2
233	CU694646.4	CH242-84C21
234	CU468696.15	CH242-204N7
235	CU633402.6	CH242-332C3
236	CU929571.4	CH242-126C14
237	FP101893.3	CH242-249J24
238	FP015940.4	CH242-392H14
239	FP089487.5	CH242-222H5
240	CU928446.4	CH242-122H18
241	FP340299.3	CH242-67E10
242	FP340301.5	CH242-201L14
243	CU928385.5	CH242-38O2
244	CU928355.10	CH242-280I8
245	FQ073830.8	CH242-144I12
246	FO082324.5	PigE-237K12
247	FP015856.14	CH242-13J4
248	CU207398.8	CH242-388N8
249	CU695110.5	CH242-281O17
250	CU207420.8	CH242-423B7
251	CU462836.8	CH242-241P8
252	CU633374.8	CH242-243E2
253	FP102559.6	CH242-137L16
254	FP102385.6	CH242-81B3
255	CU480860.4	CH242-49J12
256	CU207411.5	CH242-403G13
257	FP339599.12	CH242-236H6
258	CU633331.7	CH242-12O3
259	CU928441.4	CH242-488B17
260	CU639459.7	CH242-2I13
261	CU466516.7	CH242-67C21
262	CU207264.10	CH242-389H4
263	CU407338.7	CH242-456I4
264	FP102377.8	CH242-254N18
265	FP565303.7	CH242-512L23
266	FP067431.8	CH242-266E24
267	FQ014221.4	PigE-110C18
268	FP245532.5	PigE-83O8
269	FP085488.6	CH242-162C6
270	CU468211.6	CH242-396B7
271	CU861899.7	CH242-15C8
272	CU582950.6	CH242-326J19
273	CU856415.6	CH242-203M4
274	FP245418.4	CH242-239N1
275	CU861576.4	CH242-112O7
276	CU915482.4	CH242-326N4
277	CU469144.6	CH242-262K12
278	CU633964.5	CH242-85M2
279	CU914663.5	CH242-31B7
280	FP101956.8	CH242-132C3
281	FP015835.10	CH242-515P8
282	CU861902.6	CH242-253L24
283	CU582806.3	CH242-320I13
284	CU915480.5	CH242-311B2
285	FP015882.6	CH242-127F11
286	FP565314.4	CH242-122H19
287	FP565423.4	CH242-395C3
288	FP565422.12	CH242-60K4
289	FP565306.7	CH242-340E1
290	FP236641.13	CH242-427J19
291	CU466435.3	CH242-104C4
292	FP710252.6	CH242-256I22
293	FP102540.5	CH242-107L17
294	FP565672.14	CH242-394N16
295	FP102177.11	CH242-210O3
296	CU207321.4	CH242-186C11
297	CU480599.7	CH242-194K16
298	CU633949.7	CH242-2K16
299	FP067429.6	CH242-220D22
300	CU914674.6	CH242-424M7
301	CU915478.12	CH242-29L4
302	CU639425.6	CH242-251D14
303	FP339621.3	CH242-446F22
304	FP015845.5	CH242-82O13
305	FP015877.7	CH242-127N16
306	FP710256.6	PigE-4L18
307	FO203513.1	WTSI_1005-76D6
308	FQ976864.6	WTSI_1005-72N12
309	FQ032657.9	PigE-39L19
310	FP015952.6	CH242-69I19
311	CU861994.5	CH242-42G7
312	FP015910.7	CH242-83G2
313	FP325173.12	CH242-211N13
314	FQ976829.6	PigE-48E1
315	FP565308.14	CH242-502G15
316	FP067404.12	CH242-247J8
317	FP067430.7	CH242-266D21
318	CU928920.6	CH242-286H23
319	FP085546.4	CH242-518L20
320	CU207271.14	CH242-214N22
321	CU639460.6	CH242-327I23
322	CU207306.4	CH242-228B14
323	FP565756.5	CH242-58E13
324	CU914633.5	CH242-147G7
325	CU861912.7	CH242-123B2
326	CU487217.4	CH242-238L3
327	CU914789.4	CH242-102J23
328	FP312632.6	CH242-205N3
329	FP102067.5	CH242-300C18
330	CU914653.6	CH242-266J14
331	CU207336.5	CH242-162K6
332	CU639446.7	CH242-176C9
333	CU914604.13	CH242-170P19
334	FP016027.12	CH242-202P13
335	FQ014232.9	CH242-251H22
336	FP102491.12	CH242-24A19
337	CU914655.13	CH242-274A21
338	CU695116.18	CH242-358M12
339	CU302239.8	CH242-171J7
340	CU856430.7	CH242-245F15
341	FP015844.6	CH242-510O13
342	CU856322.9	CH242-157J7
343	CU480790.6	CH242-209C11
344	CU210851.4	CH242-402H2
345	CU694774.5	CH242-193E13
346	CU928922.10	CH242-65D18
347	FP091239.9	CH242-6G17
348	CU928851.7	CH242-119O9
349	CU856438.10	CH242-133L21
350	FP017286.6	CH242-152I6
351	FP015846.8	CH242-84L16
352	FP102482.21	CH242-187P3
353	FP102057.9	CH242-122J3
354	CU468339.3	CH242-263K3
355	FP245414.10	CH242-453E12
356	FO203383.3	PigE-227G14
357	FQ976801.4	CH242-68L5
358	FP089510.15	CH242-94B4
359	FP102619.4	CH242-203B18
360	FP101870.11	CH242-32F2
361	FP012230.5	CH242-162F1
362	FP015833.4	CH242-6D10
363	FP700182.7	CH242-419C23
364	FQ976774.5	CH242-259A2
365	FO203505.1	PigE-72A20
366	FQ976778.2	CH242-311G2
367	CU640393.6	CH242-219N10
368	FP101957.5	CH242-144O20
369	CU463297.5	CH242-3L17
370	CU856223.5	CH242-117C17
371	FP015857.4	CH242-512B14
372	FP067417.5	CH242-514A2
373	FP067413.8	CH242-225C1
374	FQ790393.2	CH242-333H24
375	FP102970.6	CH242-169O20
376	CU606949.8	CH242-297K21
377	CU915498.5	CH242-3D16
378	FP102353.5	CH242-8A21
379	FP710248.5	CH242-401L21
380	CU693387.6	CH242-152O22
381	CU468312.9	CH242-149K13
382	CU633325.5	CH242-9L4
383	FO203378.4	CH242-58J5
384	CU462852.6	CH242-211K18
385	CU550724.7	CH242-208K6
386	CU855985.2	CH242-171C6
387	CU928918.11	CH242-269O9
388	FQ377576.4	CH242-31I20
389	CU856334.5	CH242-53E10
390	CU463000.5	CH242-297H24
391	CU463009.8	CH242-87O2
392	FP340374.5	CH242-510M7
393	CU914255.8	CH242-242J21
394	CU928447.6	CH242-13C6
395	CU695131.8	CH242-263G11
396	CU469162.12	CH242-427P7
397	CU469176.15	CH242-1I1
398	CU856383.8	CH242-139E9
399	CU928845.5	CH242-521K21
400	FP102441.7	CH242-257M5
401	FQ014228.4	PigE-127O4
402	FP101988.7	CH242-82C12
403	FP929143.5	CH242-214O7
404	FP102825.15	CH242-246D14
405	CU928479.5	CH242-504F19
406	CU469158.8	CH242-3P11
407	CU694617.7	CH242-377A22
408	CU462993.7	CH242-406N9
409	CU462996.6	CH242-93D22
410	CU929942.8	CH242-488P24
411	FP236677.9	CH242-432I23
412	CU856549.6	CH242-114P15
413	CU694546.5	CH242-145J20
414	CU487220.14	CH242-264C4
415	CU463005.6	CH242-411O22
416	CU469168.7	CH242-520P3
417	CU856547.5	CH242-101D8
418	FQ014222.6	PigE-193K1
419	FP340303.6	CH242-222D9
420	FQ014218.4	CH242-31J10
421	FQ014225.5	CH242-344N9
422	CU468205.8	CH242-6A14
423	FP102080.3	CH242-239N4
424	FQ976871.4	WTSI_1062-84F14
425	FO203385.4	WTSI_1005-198O14
426	FP015848.6	CH242-94E16
427	FQ014224.6	CH242-302A8
428	FP101967.5	CH242-54J17
429	FQ073831.4	CH242-131H11
430	CU469343.8	CH242-396K9
431	CU463320.24	CH242-207P9
432	CU466457.6	CH242-258F7
433	FP325190.10	CH242-241A4
434	FQ976796.6	CH242-503C17
435	FP236342.24	CH242-421O6
436	FO081836.7	CH242-177G17
437	FP245529.7	CH242-239D10
438	CU855548.6	CH242-76N16
439	CU606904.10	CH242-378E11
440	CU469472.9	CH242-188E7
441	CU856210.11	CH242-133C8
442	FP340171.4	CH242-282H7
443	FP102692.12	CH242-382D9
444	CU406979.6	CH242-222D13
445	CU207410.8	CH242-397J5
446	CU856532.5	CH242-250L8
447	FP085585.7	CH242-98M23
448	FQ976781.2	CH242-338P13
449	FP074852.16	CH242-229M1
450	FQ377586.4	PigE-123D9
451	FP085372.15	CH242-219G1
452	FP015868.5	CH242-22N6
453	CU856303.6	CH242-152E21
454	CU468336.17	CH242-247F16
455	CU693469.7	CH242-77E21
456	CU928840.6	CH242-486G13
457	FP102832.11	CH242-27L23
458	CU928419.10	CH242-185D21
459	CU638862.11	CH242-477H4
460	CU407109.6	CH242-173B9
461	FP236267.8	CH242-520A13
462	CU928893.7	CH242-218J4
463	CU856456.9	CH242-122G6
464	CU407122.4	CH242-52A15
465	CU856555.5	CH242-143G17
466	FP102537.4	CH242-107D7
467	CU633239.5	CH242-202B2
468	CU302273.5	CH242-384E8
469	CU856633.8	CH242-14J15
470	CU928916.4	CH242-108N19
471	FP074891.5	CH242-212O17
472	FP339601.9	CH242-247O11
473	CU915530.6	CH242-95F18
474	CU640465.6	CH242-281N9
475	CU915379.7	CH242-123K13
476	FP102494.4	CH242-27A16
477	FP102824.6	CH242-238J6
478	FO203367.3	CH242-198B5
479	FP067414.15	CH242-270H1
480	CU469447.9	CH242-89P10
481	FP326762.5	CH242-68L20
482	FP565514.9	CH242-286H7
483	FQ976788.3	CH242-40I23
484	FQ976764.3	CH242-130G20
485	FO203388.4	WTSI_1005-404B14
486	FP476085.4	CH242-27E10
487	CU856625.13	CH242-111M17
488	CU469134.4	CH242-228F19
489	FP102142.2	CH242-4G2
490	FP074882.10	CH242-196G12
491	FQ361147.4	CH242-185E7
492	FP102471.7	CH242-511P20
493	FQ976799.2	CH242-58A8
494	CU856329.10	CH242-239B4
495	CU467538.4	CH242-22O20
496	CU570742.6	CH242-347F19
497	CU468098.7	CH242-187J16
498	CU694935.5	CH242-69C23
499	FP102413.2	WTSI_1005-54P5
500	CU856617.4	CH242-94N2
501	CU207305.14	CH242-216H8
502	CU914419.11	CH242-291P13
503	FQ377487.4	PigE-109F8
504	FQ361148.6	CH242-214P8
505	FP102187.6	CH242-97L21
506	CU856482.5	CH242-212E1
507	CU481471.10	CH242-254C9
508	CU550672.6	CH242-302K6
509	CU633229.12	CH242-183M15
510	CU462992.4	CH242-250A21
511	FP102371.5	CH242-33O21
512	FP340307.6	PigE-130I12
513	CU582856.4	CH242-324O16
514	CU468471.6	CH242-263P15
515	CU464021.4	CH242-90D23
516	CU463976.6	CH242-91O1
517	CU633505.6	CH242-252K18
518	CU914608.4	CH242-244H5
519	FP102115.4	CH242-508O11
520	CU914264.9	CH242-289H11
521	CU606856.13	CH242-277K20
522	FP015873.12	CH242-157F23
523	FP102814.4	CH242-151C9
524	FQ976772.3	CH242-223C15
525	FP929144.6	CH242-243G21
526	FP236825.10	CH242-201G18
527	FP085596.4	CH242-208M4
528	FP326704.10	CH242-508K17
529	FQ976830.2	PigE-84L11
530	FP326677.6	CH242-15J15
531	FP339584.3	CH242-247N16
532	FP102756.7	CH242-88G21
533	FQ976792.3	CH242-429E5
534	FQ976773.5	CH242-238E24
535	CU928292.14	CH242-112O1
536	FP565656.6	CH242-248C18
537	FP104531.7	CH242-222L13
538	FP102622.4	CH242-210G17
539	CU928264.4	CH242-97L15
540	FP236776.6	CH242-162B4
541	CU928459.7	CH242-132M16
542	CU928334.11	CH242-162E4
543	CU928351.9	CH242-236M18
544	CU928293.5	CH242-123I23
545	FP104553.7	CH242-289F2
546	CU915720.4	CH242-200B2
547	CU468653.4	CH242-228G18
548	CU651641.4	CH242-143M21
549	FP015838.4	CH242-117E22
550	FP102386.6	CH242-160D12
551	FP102532.12	CH242-100A10
552	FP326676.6	CH242-145N18
553	FP102101.8	CH242-34G16
554	FP015830.7	CH242-14B24
555	CU929861.4	CH242-111O16
556	CU928627.3	CH242-204D4
557	FP245400.10	CH242-512I21
558	FP102147.5	CH242-203L9
559	CU861973.11	CH242-28P8
560	CU468400.7	CH242-230G24
561	CU930024.3	CH242-325E3
562	FP339590.5	CH242-255L16
563	CU914589.8	CH242-39A20
564	CU210896.4	CH242-408L12
565	CU302265.6	CH242-217N3
566	CU856563.5	CH242-169K14
567	FP102110.5	CH242-208N6
568	CU861898.7	CH242-119M19
569	FP236265.10	CH242-366C18
570	CU468393.4	CH242-203F13
571	FP102130.14	CH242-86F7
572	FP091224.4	CH242-10N10
573	CU695065.5	CH242-43D17
574	CU468097.4	CH242-102I9
575	CU856702.6	CH242-369H4
576	FP102434.11	CH242-204A1
577	FQ976783.4	CH242-367M14
578	FQ976802.7	CH242-70E22
579	FP104550.9	CH242-320P11
580	CU207278.6	CH242-213H15
581	CU407324.12	CH242-110M8
582	CU639476.11	CH242-48A17
583	CU633577.8	CH242-281L15
584	CU234148.3	CH242-442M8
585	CU468147.6	CH242-198K1
586	CU311198.6	CH242-510N18
587	CU464018.5	CH242-75H23
588	CU607039.13	CH242-282M22
589	CU914698.6	CH242-210O13
590	FP074857.7	CH242-267K9
591	FP102368.9	CH242-221D15
592	FP015908.4	CH242-74J23
593	FP067405.3	CH242-357N15
594	FP089477.9	CH242-196A22
595	CU606976.6	CH242-258G24
596	CU633433.14	CH242-8B11
597	CU207402.9	CH242-503G1
598	FQ790392.4	CH242-19D10
599	CU466544.6	CH242-69F11
600	FP085547.4	CH242-56C19
601	FP102107.4	CH242-156E5
602	FP016194.8	CH242-526J17
603	FP102488.8	CH242-224P4
604	FP102004.8	CH242-51E15
605	FP085584.5	CH242-25D12
606	FP017287.7	CH242-184C17
607	FP102041.8	CH242-189G21
608	FP928988.8	CH242-516A9
609	CU856528.9	CH242-16P6
610	CU606909.8	CH242-67B15
611	CU463244.5	CH242-339N13
612	CU207261.8	CH242-166I17
613	CU861981.9	CH242-34M18
614	FP710255.4	CH242-502D13
615	FP015894.4	CH242-19K5
616	FP015837.8	CH242-115F2
617	FP015816.7	CH242-60D3
618	FQ790386.1	CH242-33J6
619	FQ976761.7	CH242-100G24
620	CU856396.6	CH242-129F20
621	CU633293.5	CH242-413F17
622	CU480760.10	CH242-189I3
623	CU856295.9	CH242-216C10
624	FP102262.3	CH242-56M13
625	FP102403.9	CH242-141K19
626	FQ377569.7	CH242-21J16
627	FP101968.4	CH242-59P14
628	FP102487.5	CH242-220O15
629	CU929828.4	CH242-51F15
630	FP326726.5	CH242-132G7
631	FP015842.6	CH242-149K17
632	FP102484.9	CH242-203E24
633	FP085370.17	CH242-209D19
634	CU914685.7	CH242-86E19
635	FP067432.4	CH242-273A15
636	CU856499.7	CH242-12K10
637	CU466460.5	CH242-28G13
638	CU207401.6	CH242-497I6
639	CU406984.4	CH242-432L11
640	CU207358.4	CH242-486N13
641	CU856497.3	CH242-404H22
642	CU302194.4	CH242-218F2
643	CU618330.6	CH242-322J11
644	CU467668.4	CH242-13A16
645	CU694910.6	CH242-427M6
646	CU928862.6	CH242-157F22
647	FP103051.7	CH242-71D22
648	CU914612.7	CH242-85J15
649	CU638669.5	CH242-151D17
650	FP085526.7	CH242-364E15
651	FP015867.4	CH242-135I7
652	FP236674.4	CH242-495N5
653	FP067443.6	CH242-430O12
654	FQ000002.6	CH242-482N15
655	FP074898.7	CH242-294L14
656	FP245415.8	CH242-140M15
657	CU463979.3	CH242-15O4
658	CU862054.3	CH242-32D24
659	CU463012.5	CH242-276J1
660	CU856296.3	CH242-222M23
661	CU466546.8	CH242-110K8
662	CU468324.7	CH242-206D8
663	CU914429.7	CH242-386O15
664	FQ976784.2	CH242-378K21
665	FP016024.5	CH242-477D6
666	CU640428.4	CH242-6N5
667	CU633273.7	CH242-313H19
668	FP102602.4	CH242-17O13
669	FP102252.3	CH242-3M24
670	FQ976798.4	CH242-513E1
671	FO203380.3	CH242-94P17
672	FQ976826.6	PigE-120G11
673	FP015865.8	CH242-35P3
674	FP565759.7	PigE-124H9
675	CU929914.3	CH242-313E21
676	CU618307.10	CH242-12P4
677	FQ976869.7	WTSI_1005-742M13
678	FQ976770.6	CH242-171H12
679	FP102359.6	CH242-275K7
680	FO203376.4	CH242-449M5
681	CU928844.7	CH242-31H8
682	CU856407.5	CH242-95P6
683	CU606901.8	CH242-347J6
684	CU862025.11	CH242-121D17
685	FP101986.7	CH242-50G22
686	FP101969.9	CH242-77N2
687	FP015814.5	CH242-25L17
688	CU606935.7	CH242-8I15
689	CU464172.5	CH242-63P10
690	CU207356.7	CH242-412O5
691	CU856326.4	CH242-175A14
692	CU462994.3	CH242-80C18
693	FP102399.7	CH242-161L5
694	FP245531.3	CH242-267N9
695	FP102551.5	CH242-132M10
696	CU570745.4	CH242-353D8
697	CU855541.4	CH242-51I1
698	CU928842.5	CH242-155O15
699	FP015826.5	CH242-138J17
700	CU927981.7	CH242-504J7
701	CU606877.4	CH242-371K6
702	CU207399.3	CH242-408J11
703	CU856526.4	CH242-135K13
704	CU468335.7	CH242-247D14
705	CU633284.7	CH242-371L5
706	CU407328.3	CH242-185O8
707	CU487214.5	CH242-219E21
708	FP015885.5	CH242-154K8
709	FO082323.4	PigE-101K14
710	FP565739.13	CH242-408K19
711	FP085380.4	CH242-287G14
712	FP340357.4	CH242-49J20
713	CU856402.16	CH242-196M5
714	CU467913.5	CH242-201M13
715	CU467610.14	CH242-94D21
716	CU914323.23	CH242-28B16
717	FQ976865.2	WTSI_1005-636G22
718	FO203381.2	PigE-113E21
719	FO203366.4	CH242-155B18
720	FP015843.15	CH242-374F19
721	CU856642.6	CH242-190C16
722	CU207320.8	CH242-172I16
723	CU406985.7	CH242-434N2
724	CU914673.6	CH242-41K13
725	CU856501.10	CH242-141A6
726	CU928929.5	CH242-445E7
727	FQ976767.2	CH242-170J12
728	FP245395.6	CH242-121G9
729	CU467108.12	CH242-78C24
730	CU915797.5	CH242-68L3
731	CU929805.4	CH242-458G8
732	FP102657.5	CH242-272B23
733	CU633285.4	CH242-375G2
734	CU468368.18	CH242-64G23
735	CU693400.11	CH242-226A14
736	CU927922.7	CH242-133J10
737	FP015953.7	CH242-79N16
738	FP101971.13	CH242-86J23
739	CU861980.6	CH242-30M7
740	CU207357.8	CH242-478E14
741	CU207338.11	CH242-217I4
742	CU856333.14	CH242-513M9
743	CU856263.19	CH242-130P21
744	CU469179.5	CH242-89O1
745	CU207262.4	CH242-311G14
746	FP015883.12	CH242-13O19
747	FP016014.7	CH242-238P3
748	CU856192.6	CH242-204M6
749	CU469331.5	CH242-2J24
750	CU210872.3	CH242-425C5
751	CU467565.5	CH242-341J11
752	CU457398.15	CH242-182N10
753	FP339604.5	CH242-124P4
754	CU463995.5	CH242-82J8
755	CU467914.7	CH242-238F10
756	FP085529.3	CH242-373I23
757	FP102006.4	CH242-170K2
758	CU638681.6	CH242-330I13
759	CU466524.8	CH242-95O23
760	CU655929.5	CH242-315L17
761	FP085581.7	CH242-315A15
762	FP102087.3	CH242-149I5
763	CU468466.12	CH242-229D21
764	FP102151.5	CH242-232M18
765	FQ976776.3	CH242-267N20
766	FP565626.10	CH242-175F15
767	CU607027.12	CH242-174M23
768	CU550726.11	CH242-445N23
769	FP085570.5	CH242-187M17
770	FO203386.3	WTSI_1005-284E2
771	FP102440.15	CH242-251N15
772	FP085385.7	CH242-520N23
773	CU862035.6	CH242-15L16
774	FP085402.5	CH242-297M10
775	CU856696.4	CH242-239M11
776	CU582964.8	CH242-171P20
777	CU914696.9	CH242-198K16
778	FP103052.7	CH242-3L20
779	CU855996.4	CH242-194F18
780	CU550660.2	CH242-196N11
781	CU855973.8	CH242-152H4
782	CU929107.3	CH242-203H20
783	FP085378.5	CH242-271L4
784	FP101999.4	CH242-167I5
785	CU929955.3	CH242-52L14
786	CU929948.5	CH242-50J7
787	CU407163.8	CH242-222I6
788	CU695129.7	CH242-218P14
789	CU928865.9	CH242-162N8
790	CU856556.13	CH242-148P15
791	CU638847.12	CH242-274J4
792	CU929735.5	CH242-243F6
793	FP015904.9	CH242-51N1
794	FQ976766.10	CH242-164K4
795	FP015878.5	CH242-68L18
796	FP102185.10	CH242-461B5
797	FP565674.6	CH242-491L7
798	FP565772.4	CH242-354N20
799	CU466999.6	CH242-94F12
800	CU480630.7	CH242-371M9
801	FP015840.6	CH242-141E11
802	FP565152.4	CH242-98C6
803	FP016058.8	CH242-31F15
804	FP565748.13	CH242-143M13
805	FP102047.7	CH242-71K8
806	CU929667.3	CH242-54L3
807	CU915466.14	CH242-236P10
808	CU207337.10	CH242-179L20
809	FO203421.2	PigE-259N17
810	CU469166.12	CH242-491N17
811	CU694746.5	CH242-67N20
812	CU928389.6	CH242-213P3
813	CU606897.13	CH242-238J16
814	CU207404.8	CH242-52J19
815	CU571211.5	CH242-22F23
816	CU856489.5	CH242-156A15
817	CU856666.9	CH242-361F16
818	CU928919.7	CH242-275P21
819	FP015951.3	CH242-54G11
820	CU468475.7	CH242-274C3
821	CU639462.6	CH242-164F18
822	CU633705.8	CH242-316O6
823	CU914643.6	CH242-228L8
824	CU928850.7	CH242-30L9
825	CU856395.7	CH242-127I21
826	CU407146.5	CH242-174K8
827	CU856459.10	CH242-124I21
828	FQ976791.5	CH242-426K7
829	FQ377577.7	CH242-326H11
830	FP340295.5	CH242-315I5
831	FP101901.6	CH242-76M14
832	FP102148.7	CH242-200J22
833	CU570847.6	CH242-351O5
834	CU210850.7	CH242-390L19
835	CU468005.5	CH242-232N18
836	CU207360.8	CH242-502K21
837	CU207359.5	CH242-489K8
838	CU481906.5	CH242-53B14
839	CU914427.4	CH242-377L5
840	CU856476.5	CH242-142C16
841	CU487212.5	CH242-204G11
842	CU694563.5	CH242-206F23
843	CU466323.5	CH242-20I3
844	CU207381.10	CH242-394B1
845	CU210864.5	CH242-513M16
846	CU462991.10	CH242-166A19
847	CU582842.7	CH242-1I19
848	FP074894.11	CH242-404B10
849	FP015841.12	CH242-141J21
850	FP085559.9	CH242-96E20
851	CU407082.14	CH242-441A21
852	CU856631.9	CH242-136H18
853	FP085493.7	CH242-176I15
854	FQ790384.1	CH242-134I16
855	FP102149.6	CH242-210C13
856	FQ976800.3	CH242-5F22
857	FP101991.16	CH242-127F22
858	FP340599.5	CH242-434K16
859	CU468326.7	CH242-208H7
860	CU915359.6	CH242-442G13
861	FP085527.4	CH242-369O10
862	FP245419.3	CH242-319E4
863	CU468190.6	CH242-115L19
864	CU682345.4	CH242-25O21
865	CU393626.6	CH242-407G6
866	CU694645.4	CH242-73O5
867	FP340596.4	CH242-199I22
868	CU928352.7	CH242-264H3
869	CU618313.6	CH242-212F22
870	CU407313.4	CH242-179J14
871	CU207403.3	CH242-522I21
872	CU856496.7	CH242-37O21
873	CU928843.5	CH242-21C18
874	FP102834.6	CH242-316F13
875	CU928841.9	CH242-129J12
876	CU856626.12	CH242-115B10
877	CU467797.7	CH242-69D5
878	CU695120.7	CH242-261E24
879	CU928242.9	CH242-119C15
880	FP236785.8	CH242-290N8
881	CU571263.8	CH242-106L21
882	CU606910.9	CH242-6F3
883	FP104548.6	CH242-136D9
884	FP102196.8	CH242-454M14
885	CU928904.3	CH242-108M3
886	CU856409.5	CH242-124M15
887	CU972365.3	CH242-30D13
888	FQ976867.2	WTSI_1005-721E19
889	FP565769.4	CH242-243A23
890	FP102664.6	CH242-287I15
891	CU633361.7	CH242-1G8
892	CU207340.5	CH242-518N17
893	CU466531.7	CH242-106A20
894	CU633294.4	CH242-41B8
895	CU915474.14	CH242-27O9
896	CU606923.7	CH242-253A6
897	CU210920.3	CH242-424N4
898	CU463978.12	CH242-14E6
899	CU207265.6	CH242-390F8
900	CU862063.11	CH242-40K22
901	FO203387.2	WTSI_1005-328I2
902	FP102033.10	CH242-101J9
903	FP245528.5	CH242-150K19
904	FQ790387.1	PigE-4F11
905	FP236726.8	CH242-507J17
906	FP102038.14	CH242-116A16
907	CU694277.5	CH242-322P18
908	CU929821.7	CH242-50C14
909	FQ976793.7	CH242-432G24
910	FP102697.7	CH242-394H2
911	FP015864.4	CH242-76P15
912	CU927968.17	CH242-32J16
913	FP074856.6	CH242-266P11
914	FQ976769.6	CH242-183J18
915	FQ976794.13	CH242-447A13
916	FP017298.11	CH242-217M1
917	CU915403.6	CH242-289L5
918	CU468868.10	CH242-187E18
919	CU468401.27	CH242-239N9
920	FP326691.14	CH242-282G14
921	FP102397.7	CH242-79A9
922	FP245398.15	CH242-390A7
923	CU915581.16	CH242-139K22
924	CU914490.13	CH242-115P19
925	FQ976866.8	WTSI_1005-660I19
926	FO203374.4	CH242-400O21
927	FP326695.7	CH242-348M2
928	CU862037.17	CH242-180B5
929	CU914693.14	CH242-146E2
930	CU861979.13	CH242-305A15
931	FP102234.5	CH242-131F14
932	CU914687.13	CH242-92A22
933	FP015859.6	CH242-96N5
934	FQ976828.13	PigE-175N14
935	FO203394.2	WTSI_1062-14B16
936	FO203423.2	CH242-159L14
937	FQ976780.2	CH242-319A1
938	FO203422.1	PigE-54I22

## Sheet: Table S3 - XY LASTZ comparison
Repeats	Gene	Misplaced X clone
Region	Length	Repeatmasker	EST BLAST	NT BLAST	Refseq RNA BLAST	VEGA WTSI-X BLAST	Note
>X-WTSI:7664874-7671212	6339	726bp Sine& low complexity	sine	X	SHROOM2	SHROOM2
>X-WTSI:7674205-7677849	3645	2350 SINE and line				SHROOM2	SHROOM2
>X-WTSI:11743524-11744560	1037	None	OFD1Y, TRAPPC2	OFD1Y, TRAPPC2	OFD1Y, TRAPPC2	OFD1; TRAPPC2 UTR OTTSUSG00000001013
>X-WTSI:11773711-11775053	1343					OFD1	OFD1
>X-WTSI:11788507-11789745	1239	234bp SINE	OFD1	OFD1		Overlaps exon OTTSUSE00000011207 of gene OTTSUSG00000000990	OFD1Y
>X-WTSI:11791971-11793239	1269	None	OFD1	OFD1	OFD1	OFD1
>X-WTSI:11808302-11809505	1204	None	GPM6B	GPM6B	GPM6B	GPM6B	GPM6B
>X-WTSI:21664669-21665928	1260	None	ZFX	ZFX	ZFX	ZFX	ZFX
>X-WTSI:34840393-34841560	1168	309bp DNA transposon	None	X	None	None
>X-WTSI:34843740-34845407	1668	678 SINEs and LINEs	SINE	X	SINE	None
>X-WTSI:34846760-34848720	1961	1094 LINE LTR	LINE	Before line, 73% to LANCL3	LINE	None
>X-WTSI:34848965-34850060	1096	238bp line, dna transp	None	X	None	None
>X-WTSI:34850093-34851348	1256	214bp transposon	DA344166.1 human cDNA from substantia nigra	X	XM_004805115.1 PREDICTED: Mustela putorius furo LanC lantibiotic synthetase component C-like 3 (bacterial) (LANCL3), mRNA	Overlaps OTTSUSG00000005021 LANCL3
>X-WTSI:34862494-34867041	4178	~1280	None	X	None	None
>X-WTSI:37919496-37920864	1369	None	Many short poor hits	X	Many short poor hits	Overlaps cluster of cDNAs inc AK095228.1 Homo sapiens cDNA FLJ37909 fis, clone CTONG1000022, highly similar to Mus musculus cerebellar postnatal development protein-1 (Cpd1) mRNA.
>X-WTSI:37922847-37926179	3333	1969bp SINE, LINE	LINE L1B_SS	X and repeats		None
>X-WTSI:37948670-37949814	1145	1044 LINE and SINE	LINE	X	LINE	None
>X-WTSI:37954956-37956472	1517	531bp SINE+L1	Sine	X+sine		None
>X-WTSI:38041883-38043027	1145	1044bp SINE, LINE	many eg DB819595	X clones	EIF2S3-like XM_003134980.4	None	Repeats like EIF2S3Y
>X-WTSI:38048169-38049685	1517	531bp SINE+LTR	sine	X+sine	sine	None
>X-WTSI:38049784-38051007	1224	723bp LINE+LTR	None	X		None
>X-WTSI:38060691-38062807	2117	Most	Processed pseudogene	X	Processed pseudogene	Pig processed pseudogene
>X-WTSI:38063526-38066244	2719	~400bp	None	X	None	None
>X-WTSI:38066407-38069450	3044	1681bp SINE, LINE, LTR	CX060654.1 testis cDNA (two copies of Pre0_SS)	X+sine		None	PDUts2048E01 Porcine testis cDNA library II Sus scrofa cDNA clone PDUts2048E01 5' similar to homologue to emb|AJ410870.2| Sus scrofa COX7A1 gene, CAPNS1 gene, CKAP1 gene, POLR2I gene and CLIPR-59 gene (partial), mRNA sequence
>X-WTSI:38080260-38081955	1696	1015bp SINE, LINE	sine	X	sine	None
>X-WTSI:43446400-43448054	1655	None	None	X	None	None
>X-WTSI:64149417-64150937	1521	None	Partial 593956 MARC 6BOV Bos taurus cDNA 5', mRNA sequence. CB420963.1	X+Y	Partial overlap PREDICTED: Mustela putorius furo zinc finger protein 254-like (LOC101687243), mRNA XM_004779822.1 (same region as vega)	Partial BC036481.2 Homo sapiens zinc finger protein 564, mRNA (cDNA clone IMAGE:5260803).
>X-WTSI:64152756-64154232	1477	None	eg DN109937.1 cDNAs inc kidney	X+Y		Many cDNAs; AK090117.1 (mmu unk); AK091905.1 (hsa kidney)
>X-WTSI:68508553-68510743	2191	None	None	X+Y	None	AK131448.1 Homo sapiens cDNA FLJ16592 fis, clone TESTI4001984
>X-WTSI:74212708-74217082	4375	None	BE012633.1 partial (pooled tissue)	X+Y		AK091905.1 human kidney cDNA & others inc placenta
>X-WTSI:74214220-74217082	2863	None	BE012633.1 partial	X+Y	None	Multiple human cDNA clones eg AK096116.1
>X-WTSI:74990805-74992221	1417	None	Partial 593956 MARC 6BOV Bos taurus cDNA 5', mRNA sequence. CB420963.1	X+Y	Partial PREDICTED: Mustela putorius furo zinc finger protein 254-like (LOC101687243), mRNA XM_004779822.1	None
>X-WTSI:75061332-75063113	1782	None	Similar to Select seq emb|BX675099.2 Sus Scrofa library (scac) Sus scrofa cDNA clone scac0039.n.16 5prim, mRNA sequence	X+Y	Similar to XM_004779822.1PREDICTED: Mustela putorius furo zinc finger protein 254-like (LOC101687243), mRNA	Overlaps BC036481.2 Homo sapiens zinc finger protein 564, mRNA (cDNA clone IMAGE:5260803).
>X-WTSI:75063419-75066337	2919	None	Multiple inc BE012633.1	X+Y	Multiple partial inc XM_005666716.1 PREDICTED: Sus scrofa nitric oxide-associated protein 1-like (LOC100621115), transcript variant X1, mRNA	cDNAs inc AK131509.1 Homo sapiens cDNA FLJ16727 fis, clone UTERU3015069.
>X-WTSI:75065245-75067536	2292	826	Assorted short sequences	X+Y	Assorted short sequences	Cluster inc. AF080230.1 Human endogenous retrovirus K clone 10.2 polymerase pseudogene, mRNA sequence.
>X-WTSI:75965511-75966963	1453	None	BX675099 Sus Scrofa library (scac) Sus scrofa cDNA clone scac0039.n.16 5prim, mRNA sequence. 85%	X+Y	SULT1E1 partial NM_213992.1	Overlaps BC036481.2 Homo sapiens zinc finger protein 564, mRNA (cDNA clone IMAGE:5260803).
>X-WTSI:76421498-76423596	2099	None	BX675099.2 Sus Scrofa library (scac) Sus scrofa cDNA clone scac0039.n.16 5prim, mRNA sequence (opp end to vega)	X+Y	Partial overlap PREDICTED: Mustela putorius furo zinc finger protein 254-like (LOC101687243), mRNA XM_004779822.1	Partial overlap with AK131448.1 Homo sapiens cDNA FLJ16592 fis, clone TESTI4001984.
>X-WTSI:77897603-77898996	1394	None	Small hits	X+Y	Small hits	Overlaps BC036481.2 Homo sapiens zinc finger protein 564, mRNA (cDNA clone IMAGE:5260803).
>X-WTSI:79757406-79758603	1198	None	BX675099.2 Sus Scrofa library (scac) Sus scrofa cDNA clone scac0039.n.16 5prim, mRNA sequence (opp end to vega)	X+Y	Partial overlap PREDICTED: Mustela putorius furo zinc finger protein 254-like (LOC101687243), mRNA XM_004779822.1 (same region as vega)	Partial overlap with BC036481.2 Homo sapiens zinc finger protein 564, mRNA (cDNA clone IMAGE:5260803).
>X-WTSI:79758604-79759976	1373	None	Small hits ~77% FN806842 Homo sapiens seminoma (Mayer-2011) Homo sapiens cDNA clone HERVK_cDNA_clone_32, mRNA sequence.	X+Y	None	Overlaps cDNAs eg BC016151.1 Homo sapiens, clone IMAGE:3139332, mRNA.
>X-WTSI:86638962-86640931	1970	None	None	X+Y		AK131448.1 && BC016151.1	Human testis and placenta cDNAs
>X-WTSI:89682131-89683741	1611	None	BX675099 Sus Scrofa library (scac) Sus scrofa cDNA clone scac0039.n.16 5prim, mRNA sequence 90%	X+Y	None	OTTSUSG00000003106 Havana processed pseudogene. Hit extends to AF389855.1 Sus scrofa estrogen sulfotransferase mRNA, complete cds.
>X-WTSI:114837494-114838534	1041	None	None	X	None	CR936801.1 Homo sapiens mRNA; cDNA DKFZp781E1948 (from clone DKFZp781E1948); overlaps GPR112 OTTSUSG00000005358	Shared with PAR 1824860-1825900
>X-WTSI:114854638-114857364	2727	1230bp SINE, LINE, LTR	Overlaps HX237755 adult ovary Sus scrofa cDNA clone OVRT10137A09	X+sine		Overlaps 1 exon of lincRNA OTTSUSG00000005359	Matches equally within PAR 1842004-1844730
>X-WTSI:114882186-114884193	2008	1587 LINE and LTR	LINE	X+line	LINE	None
>X-WTSI:114842128-114843296	1169	2/3 masked	None	X	None	None
>X-WTSI:114872466-114875775	3310	1/3	None	X	None	None, Shared with PAR
>X-WTSI:114885195-114886495	1353	450 in middle	None	X	None	None
>X-WTSI:114853327-114855484	2158	Multiple small	None	X	None	None
>X-WTSI:121988443-121995777	7335	6727 LINE L1	LINE. Non line fraction: CJ013889 full-length enriched swine cDNA library, adult mesenteric lymph node Sus scrofa cDNA clone MLN01A090079 5', mRNA sequence. 91%	X+Y	LINE. Non line part: Several poor matches to pig LOC uncharacterised mRNAs eg XR_308829.1	AK347968.1 Sus scrofa mRNA, clone:OVRM10031C08, expressed in ovary. Before LINE
>X-WTSI:129745698-129749653	3956	None	Low similarity to HX204383 full-length enriched swine cDNA library, adult brain (frontal lobe) Sus scrofa cDNA clone BFLT10132H11, mRNA sequence	X+Y	Low similarity to PREDICTED: Sus scrofa uncharacterized LOC102163436 (LOC102163436), misc_RNA	Contains hit to AK239957.1 Sus scrofa mRNA, clone:UTR010015C11, expressed in uterus
>X-WTSI:129759815-129761235	1421	75bp	Low similarity to 1514384 MARC 3PIG Sus scrofa cDNA 3', mRNA sequence	X+Y	Low similarity to PREDICTED: Sus scrofa uncharacterized LOC102167769 (LOC102167769), mRNA	None
>X-WTSI:129782903-129789032	6130	1955bp SINE, LINE	BQ314120.1 human breast cDNA partial match	X+Y		None
>X-WTSI:129808116-129812079	3964	1997 LINE and LTR	1103512 MARC 4PIG Sus scrofa cDNA 5', mRNA sequence 100%	LINEs	LINEs	Overlaps exon of OTTSUSG00000005457 (novel protein similar to ARSF)
>X-WTSI:129833959-129835040	1082	None	None	None	None	None
>X-WTSI:129880567-129881644	1078	180bp SINE	None	None		None
>X-WTSI:129878023-129879113	1091	342bp SINEs	Sine	X+sine		None
>X-WTSI:129906072-129907185	1114	256bp SINE	Sine	X+sine		None
>X-WTSI:129917772-129920914	3143	1677bp SINE, LINE	sine	X+sine	sine	None
>X-WTSI:129805938-129807971	2034	None	None	None	None	Within intron of OTTSUSG00000005457 (novel gene)
>X-WTSI:129812197-129814379	2183	679bp SINE, low complexity	sine	PREDICTED: Sus scrofa arylsulfatase F-like (LOC100621771), partial mRNA XM_003361315.2	XM_003361315.2 arylsulfatase F-like	AK234744.1 Sus scrofa mRNA, clone:OVRM10012H07, expressed in ovary. Gene OTTSUSG00000005457
>X-WTSI:129833957-129835040	1084	None	Low similarity to HX204383 full-length enriched swine cDNA library, adult brain (frontal lobe) Sus scrofa cDNA clone BFLT10132H11, mRNA sequence	X+Y	Low similarity to PREDICTED: Sus scrofa uncharacterized LOC102163436 (LOC102163436), misc_RNA	None
>X-WTSI:129843732-129845148	1417		Low similarity to DY411420.1 1516160 MARC 3PIG Sus scrofa cDNA 5', mRNA sequence	X	Low similarity to PREDICTED: Sus scrofa uncharacterized LOC102167769 (LOC102167769), mRNA	None
>X-WTSI:129894046-129895086	1041	36bp	Low similarity to 1514384 MARC 3PIG Sus scrofa cDNA 3', mRNA sequence DY410389.1	X	Low similarity to PREDICTED: Sus scrofa uncharacterized LOC102163436 (LOC102163436), misc_RNA	None
>X-WTSI:129896322-129897771	1450	None	Low similarity to HX204383 full-length enriched swine cDNA library, adult brain (frontal lobe) Sus scrofa cDNA clone BFLT10132H11, mRNA sequence	X+Y	Low similarity to PREDICTED: Sus scrofa uncharacterized LOC102163436 (LOC102163436), misc_RNA	None
>X-WTSI:129906072-129907134	1063	264	Low similarity to HX204383 full-length enriched swine cDNA library, adult brain (frontal lobe) Sus scrofa cDNA clone BFLT10132H11, mRNA sequence	X+Y	Low similarity to PREDICTED: Sus scrofa uncharacterized LOC102160720 (LOC102160720), transcript variant X2, misc_RNA	None

## Sheet: Table S4 - Y gene status
Gene	Alias	Vega Accession	EST support	Status in build	Expression	Copy number
AMELY		OTTSUSG0000000517	None	Complete.	Pig tooth development: Hu et al (1996)	1
AP1S2		OTTSUSG00000005586	None	Single exon fragment	None	1
BCOR	ANOP2 MAA2 MCOPS2	OTTSUSG00000005699	None	Not processed.	n/a	1
BTG1		OTTSUSG00000005698	None	Processed.	n/a	1
CUL4BY		OTTSUSG00000005721	CX062763.1, EW636142.2, BF190228.1; Good coverage from testis SRA libraries.	Complete.	RT-PCR: Restricted to testis, kidney and brain. High in testis, low in other two tissues. EST: testis only	Potentially multicopy; FISH evidence shows clones containing this gene detect multiple locations.
DDX3Y	DBY	OTTSUSG00000005192	Multiple	Complete	EST support: macrophage, pooled embryo, dendritic cell intestine, testis, trachea, spinal cord, cartilage, adrenal gland, brain, heart, kidney, liver, pancreas, prostate, spleen and thymus	1
EIF1AY		OTTSUSG00000005597	Multiple	Complete	EST: pooled embryo, bladder, trachea, liver, adrenal, muscle, Peyer’s patch, thymus, retina, brain, kidney, testis, heart, kidney, liver, pancreas, prostate, spleen	1
EIF2S3Y		OTTSUSG00000005598	Multiple	Complete	EST support: lymphatic, dendritic cell, back fat, prostate, pituitary, liver, macrophage, muscle, gullet, pooled embryo, intestine, lung, thyroid, trachea, heart, placenta, skin, pancreas, spleen, Peyer’s patch, brain, heart, kidney, prostate, spleen, testis and thymus	1
GPM6B		OTTSUSG00000005613	None	Not processed, rearranged.	n/a	1
HMGB1		OTTSUSG00000005191	None	Processed complete ORF. Frameshifts wrt cognate sequence.	n/a	1
HSFY		Multiple copies	Multiple	Complete.	See Skinner et al. (2015) supplementary material for full list of accessions	~100
KDM5D	SMCY	OTTSUSG00000005175	DV229823, BF077829, EW577119, AU060026, BX668335, BX916293, BX925586, EW616839	Unprocessed expressed pseudogene.	ESTs: Back fat, adrenal, spinal cord, lymph, pooled tissue	1
UTY	UTY	OTTSUSG00000002750	FD597135, AF133338, JZ563462, CN155169, CN155757, CN153643, CN153061, CF364151, CF365550	Incomplete in build.	EST support: brain, heart, kidney, liver, pancreas, prostate, spleen, testis and thymus, tooth, liver, pituitary, developing embryos, pooled adult tissues, muscle, spleen	1
MBTPS2		OTTSUSG00000005168	None	Partial gene fragment	n/a	1
OFD1Y		OTTSUSG00000005612	AK344924. Good coverage from testis and liver SRA libraries	Complete.	RT-PCR support: testis, kidney and brain EST support: intestine, spleen, adrenal, adipose tissue, mixed embryo tissues	1
RBMY		OTTSUSG00000005714	CV875571, CV874923, AJ659356, CV875726, CV878144, EW636562	Complete.	Testis ESTs only	Potentially multicopy; FISH evidence shows clones containing this gene detect multiple locations.
RPL5L		OTTSUSG00000005169	None	Partial copy: processed	n/a	1
SEPHS1		OTTSUSG00000005599	None	Processed complete ORF.	n/a
SRY		OTTSUSG00000002747	None	Complete.	(restricted)	2
TMSB4Y		OTTSUSG00000005246	Multiple	Complete.	ESTs: intestine, pituitary, thyroid, dendritic cells, kidney	1
TRAPPC2Y		OTTSUSG00000005611	Exons 1,2,3 common to series of ESTS all of which differ at 3’ end	Partial processed copy.	EST: Intestine, muscle, prostate, pooled embryo	1
TSPY		OTTSUSG00000005701	None	Complete	VEGA predicted sequence detects multiple entries in SRA testis libraries	Potentially multicopy; FISH evidence shows clones containing this gene detect multiple locations.
TXLNGY		OTTSUSG00000005200	Multiple	Complete.	Our Data: liver, brain, kidney, testis; EST: kidney, prostate, pituitary, umbilical cord, thyroid, intestine, dendritic cells	1
UBA1Y	UBE1Y	OTTSUSG00000005209	CX056440; Good coverage from testis SRA libraries	Complete.	Testis only EST	1
USP9Y	DFFRY	OTTSUSG00000005756	Multiple	complete	EST: pooled embryo, retina, muscle, testis, trachea, gullet, brain, thyroid, placenta, adrenal, brain, heart, kidney, liver, pancreas, prostate, spleen and thymus	1
USP9Y	DFFRY	OTTSUSG00000005755	None	Partial copy: not processed	n/a	1
ZFY		OTTSUSG00000002751	Multiple	Complete.	EST: mixed adult tissues, testis, adrenal, muscle, spleen, trachea, retina, epidermis, lymphatic, spinal cord, pooled embryo, placenta, uterus, kidney, back fat, prostate, brain, retina, lung, brain, heart, kidney, liver, pancreas, prostate, spleen, testis and thymus	1
ZRSR2		OTTSUSG00000005587	None	5’ end incomplete and inverted with respect to the main body of exonic material. Previously predicted sequence XM_003360531 has now been withdrawn	None	1

## Sheet: Table S5 - X annotation
chromosome	strand	gene_id	gene_start	gene_end	gene_biotype	gene_description	gene_symbol
chrX-17	1	OTTSUSG00000005217	8754	19305	protein_coding	GTP binding protein 6 (putative)	GTPBP6
chrX-17	-1	OTTSUSG00000005218	21759	32513	protein_coding	phosphatidylinositol-specific phospholipase C, X domain containing 1	PLCXD1
chrX-17	1	OTTSUSG00000005456	62308	63628	unprocessed_pseudogene	GTP binding protein 6 (putative) (GTPBP6) pseudogene	FO082302.1
chrX-17	-1	OTTSUSG00000005219	800185	811018	protein_coding	protein phosphatase 2, regulatory subunit B'', beta	PPP2R3B
chrX-17	1	OTTSUSG00000001873	1018118	1027460	protein_coding	short stature homeobox	SHOX
chrX-17	-1	OTTSUSG00000005143	1405325	1435773	protein_coding	matrix-remodelling associated 5	MXRA5
chrX-17	-1	OTTSUSG00000005423	1577025	1579483	processed_transcript	novel transcript	CH242-266M18.2
chrX-17	-1	OTTSUSG00000005144	1581029	1673421	protein_coding	protein kinase, X-linked	PRKX
chrX-17	1	OTTSUSG00000005383	1844549	1857157	processed_transcript	novel transcript	CH242-101N14.1
chrX-17	1	OTTSUSG00000001017	2974628	2982265	protein_coding	novel protein similar to odorant binding protein	CH242-123G14.2
chrX-17	1	OTTSUSG00000005428	3105927	3113397	protein_coding	odorant binding protein	OBP
chrX-17	-1	OTTSUSG00000002991	3221889	3236536	processed_transcript	novel transcript	CH242-227G12.1
chrX-17	-1	OTTSUSG00000002506	3795067	4107383	protein_coding	neuroligin 4, X-linked	NLGN4X
chrX-17	-1	OTTSUSG00000002997	4763490	4765291	artifact	artifact	PigE-95J7.1
chrX-17	-1	OTTSUSG00000002998	4774115	4994560	protein_coding	haloacid dehalogenase-like hydrolase domain containing 1	HDHD1
chrX-17	-1	OTTSUSG00000005286	5025730	5026346	processed_pseudogene	prefoldin subunit 4 (PFDN4) pseudogene	CH242-88J14.1
chrX-17	1	OTTSUSG00000002999	5098808	5194018	protein_coding	steroid sulfatase (microsomal), isozyme S	STS
chrX-17	-1	OTTSUSG00000001593	5706049	5741347	protein_coding	patatin-like phospholipase domain containing 4	PNPLA4
chrX-17	1	OTTSUSG00000001594	5742715	6175070	processed_transcript	novel transcript	CH242-236E18.2
chrX-17	-1	OTTSUSG00000002505	6279810	6480654	protein_coding	Kallmann syndrome 1 sequence	KAL1
chrX-17	1	OTTSUSG00000002055	6823994	6828522	processed_transcript	putative novel transcript	CH242-37L1.1
chrX-17	-1	OTTSUSG00000003000	6949550	6979454	processed_transcript	novel transcript	CH242-276H23.1
chrX-17	1	OTTSUSG00000002092	7114057	7356835	protein_coding	transducin (beta)-like 1X-linked	TBL1X
chrX-17	-1	OTTSUSG00000002093	7360297	7394765	protein_coding	G protein-coupled receptor 143	GPR143
chrX-17	1	OTTSUSG00000003008	7414554	7692202	protein_coding	shroom family member 2	SHROOM2
chrX-17	-1	OTTSUSG00000003010	7571243	7574420	processed_transcript	novel transcript	CH242-156O11.2
chrX-17	-1	OTTSUSG00000003009	7604316	7608691	processed_transcript	novel transcript	CH242-156O11.3
chrX-17	1	OTTSUSG00000003016	7978603	7981786	processed_transcript	novel transcript	CH242-24K2.1
chrX-17	-1	OTTSUSG00000003017	8035760	8038944	processed_transcript	novel transcript	CH242-24K2.2
chrX-17	-1	OTTSUSG00000003018	8064477	8067816	processed_transcript	novel transcript	CH242-24K2.3
chrX-17	1	OTTSUSG00000003019	8193520	8309375	protein_coding	WWC family member 3	WWC3
chrX-17	1	OTTSUSG00000003020	8318115	8396299	protein_coding	chloride channel 4	CLCN4
chrX-17	1	OTTSUSG00000001558	8559970	8622307	processed_transcript	novel transcript, antisense to MID1	CH242-1F19.2
chrX-17	-1	OTTSUSG00000001557	8614798	8853040	protein_coding	midline 1 (Opitz/BBB syndrome)	MID1
chrX-17	-1	OTTSUSG00000003022	8857906	8859409	artifact	artifact	CH242-223B3.1
chrX-17	1	OTTSUSG00000001428	9260221	9272029	protein_coding	holocytochrome c synthase	HCCS
chrX-17	-1	OTTSUSG00000000888	9288404	9817923	protein_coding	Rho GTPase activating protein 6	ARHGAP6
chrX-17	1	OTTSUSG00000000889	9433507	9441190	protein_coding	amelogenin (amelogenesis imperfecta 1, X-linked)	AMELX
chrX-17	-1	OTTSUSG00000003023	9521319	9522799	artifact	artifact	CH242-17K8.1
chrX-17	1	OTTSUSG00000001865	9896745	9912667	protein_coding	male-specific lethal 3 homolog (Drosophila)	MSL3
chrX-17	1	OTTSUSG00000003056	10251668	10817551	protein_coding	FERM and PDZ domain containing 4	FRMPD4
chrX-17	1	OTTSUSG00000002632	10849246	10910315	protein_coding	PRPS2 phosphoribosyl pyrophosphate synthetase 2	PRPS2
chrX-17	1	OTTSUSG00000002633	10928620	10954623	protein_coding	toll-like receptor 7	TLR7
chrX-17	1	OTTSUSG00000002634	10978830	10990906	protein_coding	toll-like receptor 8	TLR8
chrX-17	1	OTTSUSG00000002635	11027239	11029344	protein_coding	thymosin beta 4, X-linked	TMSB4X
chrX-17	1	OTTSUSG00000005148	11033198	11035378	processed_transcript	novel transcript	CH242-524I24.3
chrX-17	1	OTTSUSG00000001913	11178845	11179142	processed_pseudogene	LSM3 homolog, U6 small nuclear RNA associated (S. cerevisiae) (LSM3) pseudogene	CH242-336J8.1
chrX-17	1	OTTSUSG00000000989	11400756	11661857	protein_coding	EGF-like-domain, multiple 6	EGFL6
chrX-17	-1	OTTSUSG00000001011	11522715	11523354	processed_pseudogene	basic transcription factor 3 (BTF3) pseudogene	CH242-502N23.1
chrX-17	1	OTTSUSG00000005265	11657207	11674014	processed_transcript	novel protein	CH242-223P6.3
chrX-17	1	OTTSUSG00000005266	11671390	11682735	protein_coding	transcription elongation factor A (SII) N-terminal and central domain containing	TCEANC
chrX-17	1	OTTSUSG00000001012	11705828	11727104	protein_coding	RAB9A, member RAS oncogene family	RAB9A
chrX-17	-1	OTTSUSG00000001013	11731125	11743816	protein_coding	trafficking protein particle complex 2	TRAPPC2
chrX-17	1	OTTSUSG00000000990	11743967	11793210	protein_coding	oral-facial-digital syndrome 1	OFD1
chrX-17	-1	OTTSUSG00000001015	11807119	11960081	protein_coding	glycoprotein M6B	GPM6B
chrX-17	-1	OTTSUSG00000003029	12024752	12048916	protein_coding	gem (nuclear organelle) associated protein 8	GEMIN8
chrX-17	1	OTTSUSG00000001910	12226309	12226774	processed_pseudogene	serine/threonine kinase 16 (STK16) pseudogene	CH242-315A5.1
chrX-17	1	OTTSUSG00000002611	12489361	12666328	protein_coding	glycine receptor, alpha 2	GLRA2
chrX-17	-1	OTTSUSG00000002610	12764076	12786554	protein_coding	Fanconi anemia, complementation group B	FANCB
chrX-17	1	OTTSUSG00000003057	12786932	12851713	protein_coding	motile sperm domain containing 2	MOSPD2
chrX-17	-1	OTTSUSG00000002546	13178307	13205804	protein_coding	ankyrin repeat and SOCS box containing 9	ASB9
chrX-17	-1	OTTSUSG00000002541	13220615	13248818	protein_coding	ankyrin repeat and SOCS box containing 11	ASB11
chrX-17	-1	OTTSUSG00000002542	13223087	13256744	processed_transcript	novel transcript	CH242-100L3.3
chrX-17	-1	OTTSUSG00000002543	13249510	13264199	protein_coding	phosphatidylinositol glycan anchor biosynthesis, class A	PIGA
chrX-17	-1	OTTSUSG00000002544	13271021	13311537	protein_coding	c-fos induced growth factor (vascular endothelial growth factor D)	FIGF
chrX-17	1	OTTSUSG00000002547	13310643	13312254	processed_transcript	novel transcript, antisense to PIR, FIGF	CH242-168N3.3
chrX-17	-1	OTTSUSG00000002548	13311920	13411443	protein_coding	pirin (iron-binding nuclear protein)	PIR
chrX-17	1	OTTSUSG00000002557	13422099	13472880	protein_coding	BMX non-receptor tyrosine kinase	BMX
chrX-17	-1	OTTSUSG00000002558	13477620	13529934	protein_coding	angiotensin I converting enzyme (peptidyl-dipeptidase A) 2	ACE2
chrX-17	-1	OTTSUSG00000003058	13561562	13602734	protein_coding	transmembrane protein 27	TMEM27
chrX-17	1	OTTSUSG00000003059	13601948	13615783	transcribed_unprocessed_pseudogene	carbonic anhydrase VB, mitochondrial (CA5B) pseudogene	CH242-486P11.2
chrX-17	1	OTTSUSG00000003060	13602864	13603728	processed_transcript	novel transcript	CH242-486P11.3
chrX-17	1	OTTSUSG00000003061	13673185	13707726	protein_coding	carbonic anhydrase VB, mitochondrial	CA5B
chrX-17	1	OTTSUSG00000003062	13693860	13695804	artifact	artifact	CH242-155E24.4
chrX-17	1	OTTSUSG00000002776	13714441	13742841	protein_coding	zinc finger (CCCH type), RNA-binding motif and serine/arginine rich 2	ZRSR2
chrX-17	-1	OTTSUSG00000002777	13745557	13775468	protein_coding	adaptor-related protein complex 1, sigma 2 subunit	AP1S2
chrX-17	-1	OTTSUSG00000002778	13894458	13894695	processed_pseudogene	high mobility group nucleosome binding domain 1 (HMGN1) pseudogene	CH242-363A10.1
chrX-17	1	OTTSUSG00000002779	14037315	14088220	protein_coding	gastrin-releasing peptide receptor	GRPR
chrX-17	-1	OTTSUSG00000002780	14181090	14181231	processed_pseudogene	ribosomal protein L39 (RPL39) pseudogene	CH242-19L11.3
chrX-17	1	OTTSUSG00000002781	14304934	14305257	processed_pseudogene	polymerase (RNA) III (DNA directed) polypeptide K, 12.3 kDa (POLR3K) pseudogene	CH242-19L11.1
chrX-17	1	OTTSUSG00000002782	14311608	14312100	processed_pseudogene	ferritin, light polypeptide (FTL) pseudogene	CH242-19L11.2
chrX-17	-1	OTTSUSG00000002769	14428849	14552669	protein_coding	CTP synthase II	CTPS2
chrX-17	1	OTTSUSG00000002770	14485686	14492324	protein_coding	S100 calcium binding protein G	S100G
chrX-17	1	OTTSUSG00000002771	14560064	14585047	protein_coding	synapse associated protein 1	SYAP1
chrX-17	1	OTTSUSG00000002509	14607842	14670528	protein_coding	taxilin gamma	TXLNG
chrX-17	-1	OTTSUSG00000002772	14671435	14695191	protein_coding	retinoblastoma binding protein 7	RBBP7
chrX-17	1	OTTSUSG00000002756	14767900	15008834	protein_coding	RALBP1 associated Eps domain containing 2	REPS2
chrX-17	1	OTTSUSG00000001523	15210376	15564489	protein_coding	Nance-Horan syndrome (congenital cataracts and dental anomalies)	NHS
chrX-17	1	OTTSUSG00000001524	15565769	15576047	protein_coding	sex comb on midleg-like 1 (Drosophila)	SCML1
chrX-17	-1	OTTSUSG00000001525	15602182	15664525	protein_coding	retinoic acid induced 2	RAI2
chrX-17	-1	OTTSUSG00000003066	15712024	15818043	processed_transcript	novel transcript	CH242-297D10.1
chrX-17	1	OTTSUSG00000003067	15974751	15974912	processed_pseudogene	general transcription factor IIA, 2, 12kDa (GTF2A2) pseudogene	CH242-93K15.1
chrX-17	-1	OTTSUSG00000003068	15992615	16031213	protein_coding	BEN domain containing 2	BEND2
chrX-17	-1	OTTSUSG00000003069	16073034	16178019	protein_coding	sex comb on midleg-like 2 (Drosophila)	SCML2
chrX-17	1	OTTSUSG00000001973	16241339	16450625	protein_coding	cyclin-dependent kinase-like 5	CDKL5
chrX-17	-1	OTTSUSG00000001978	16440549	16464095	protein_coding	retinoschisin 1	RS1
chrX-17	1	OTTSUSG00000003070	16467301	16606387	protein_coding	protein phosphatase, EF-hand calcium binding domain 1	PPEF1
chrX-17	-1	OTTSUSG00000001021	16638284	16720245	protein_coding	phosphorylase kinase, alpha 2 (liver)	PHKA2
chrX-17	-1	OTTSUSG00000002618	16725401	16818819	protein_coding	G protein-coupled receptor 64	GPR64
chrX-17	1	OTTSUSG00000003071	16963190	16964981	processed_pseudogene	proliferation-associated 2G4, 38kDa (PA2G4) pseudogene	CH242-78D20.1
chrX-17	1	OTTSUSG00000003072	17055381	17074229	protein_coding	pyruvate dehydrogenase (lipoamide) alpha 1	PDHA1
chrX-17	-1	OTTSUSG00000003073	17072546	17222443	protein_coding	mitogen-activated protein kinase kinase kinase 15	MAP3K15
chrX-17	-1	OTTSUSG00000002564	17242457	17584670	protein_coding	SH3-domain kinase binding protein 1	SH3KBP1
chrX-17	-1	OTTSUSG00000002926	17607865	17667859	protein_coding	chromosome X open reading frame 23	CXorf23
chrX-17	-1	OTTSUSG00000002927	17683675	17778798	protein_coding	MAP7 domain containing 2	MAP7D2
chrX-17	-1	OTTSUSG00000002928	17787779	17805037	protein_coding	eukaryotic translation initiation factor 1A, X-linked	EIF1AX
chrX-17	-1	OTTSUSG00000002929	17811798	17931142	protein_coding	ribosomal protein S6 kinase, 90kDa, polypeptide 3	RPS6KA3
chrX-17	1	OTTSUSG00000002797	18075213	18075972	processed_pseudogene	ribosomal protein L17 (RPL17) pseudogene	CH242-506C13.1
chrX-17	-1	OTTSUSG00000002798	18245364	18245751	processed_pseudogene	mitochondrial ribosomal protein L13 (MRPL13) pseudogene	CH242-345A5.1
chrX-17	-1	OTTSUSG00000002799	18664356	18664455	processed_pseudogene	acylglycerol kinase (AGK) pseudogene	CH242-143F15.1
chrX-17	1	OTTSUSG00000002800	18768439	18768856	processed_pseudogene	ribosomal protein S15 (RPS15) pseudogene	CH242-138F24.1
chrX-17	-1	OTTSUSG00000002091	18880122	18952775	processed_transcript	novel transcript	CH242-6J13.1
chrX-17	1	OTTSUSG00000001870	18953435	19228605	protein_coding	connector enhancer of kinase suppressor of Ras 2	CNKSR2
chrX-17	-1	OTTSUSG00000002801	19231628	19234301	protein_coding	kelch-like 34 (Drosophila)	KLHL34
chrX-17	-1	OTTSUSG00000003074	19281534	19330836	protein_coding	small muscle protein, X-linked	SMPX
chrX-17	1	OTTSUSG00000003075	19406621	19446945	protein_coding	membrane-bound transcription factor peptidase, site 2	MBTPS2
chrX-17	1	OTTSUSG00000003076	19406661	19425612	processed_transcript	novel transcript	CH242-266L17.2
chrX-17	1	OTTSUSG00000003077	19424613	19426593	protein_coding	YY2 transcription factor	YY2
chrX-17	1	OTTSUSG00000002584	19511034	19562109	protein_coding	spermine synthase	SMS
chrX-17	-1	OTTSUSG00000002585	19569861	19570158	processed_pseudogene	cytochrome c, somatic (CYCS) pseudogene	CH242-498A9.2
chrX-17	1	OTTSUSG00000002586	19595505	19810716	protein_coding	phosphate regulating endopeptidase homolog, X-linked	PHEX
chrX-17	1	OTTSUSG00000002587	19833189	19834163	unitary_pseudogene	zinc finger protein 645 (ZNF645) pseudogene	CH242-77J21.2
chrX-17	-1	OTTSUSG00000002588	19923428	19923764	processed_pseudogene	ribosomal protein, large, P1 (RPLP1) pseudogene	CH242-312D13.1
chrX-17	1	OTTSUSG00000002802	20559699	20561822	protein_coding	DEAD (Asp-Glu-Ala-Asp) box polypeptide 53	DDX53
chrX-17	1	OTTSUSG00000003078	20901348	20952552	protein_coding	patched domain containing 1	PTCHD1
chrX-17	1	OTTSUSG00000002374	21190408	21212388	protein_coding	peroxiredoxin 4	PRDX4
chrX-17	-1	OTTSUSG00000002375	21228490	21254793	protein_coding	acyl-CoA thioesterase 9	ACOT9
chrX-17	1	OTTSUSG00000002376	21300672	21303719	protein_coding	spermidine/spermine N1-acetyltransferase 1	SAT1
chrX-17	-1	OTTSUSG00000002377	21345983	21412751	protein_coding	apolipoprotein O	APOO
chrX-17	1	OTTSUSG00000002378	21412959	21446501	protein_coding	chromosome X open reading frame 58	CXorf58
chrX-17	-1	OTTSUSG00000002379	21491030	21524357	protein_coding	kelch-like 15 (Drosophila)	KLHL15
chrX-17	1	OTTSUSG00000002380	21524772	21560851	protein_coding	eukaryotic translation initiation factor 2, subunit 3 gamma, 52kDa	EIF2S3
chrX-17	1	OTTSUSG00000003079	21616186	21667419	protein_coding	zinc finger protein, X-linked	ZFX
chrX-17	1	OTTSUSG00000002803	21826211	21828487	protein_coding	novel protein similar to family with sequence similarity 48, member A	CH242-227G20.2
chrX-17	1	OTTSUSG00000001861	21913720	21983825	protein_coding	pyruvate dehydrogenase kinase, isozyme 3	PDK3
chrX-17	1	OTTSUSG00000003080	21991764	21993596	processed_transcript	novel transcript	CH242-227G20.3
chrX-17	-1	OTTSUSG00000003081	22001065	22138172	protein_coding	phosphate cytidylyltransferase 1, choline, beta	PCYT1B
chrX-17	1	OTTSUSG00000003082	22145940	22146287	processed_pseudogene	ferritin, light polypeptide (FTL) pseudogene	CH242-477E15.2
chrX-17	1	OTTSUSG00000003083	22151837	22455292	protein_coding	polymerase (DNA directed), alpha 1, catalytic subunit	POLA1
chrX-17	-1	OTTSUSG00000002804	22462737	22474857	protein_coding	aristaless related homeobox	ARX
chrX-17	1	OTTSUSG00000002805	22475059	22479364	processed_transcript	novel transcript, antisense to ARX	CH242-202C20.2
chrX-17	-1	OTTSUSG00000002806	22710430	22710931	processed_pseudogene	COP9 constitutive photomorphogenic homolog subunit 3 (Arabidopsis) (COPS3) pseudogene	CH242-15G6.1
chrX-17	-1	OTTSUSG00000002807	22902724	22903066	processed_pseudogene	ribosomal protein L31 (RPL31) pseudogene	CH242-130B8.1
chrX-17	1	OTTSUSG00000001881	22953945	22954413	processed_pseudogene	ribosomal protein L21 (RPL21) pseudogene	CH242-273O11.1
chrX-17	1	OTTSUSG00000005821	23459021	23459317	processed_pseudogene	mitochondrially encoded NADH dehydrogenase 5 (MT-ND5) pseudogene	CH242-113I11.1
chrX-17	1	OTTSUSG00000005822	23459900	23461031	processed_pseudogene	mitochondrially encoded cytochrome b (MT-CYB) pseudogene	CH242-113I11.2
chrX-17	1	OTTSUSG00000005823	23463564	23464520	processed_pseudogene	mitochondrially encoded NADH dehydrogenase 1 (MT-ND1) pseudogene	CH242-113I11.3
chrX-17	1	OTTSUSG00000005824	23464729	23465772	processed_pseudogene	mitochondrially encoded NADH dehydrogenase 2 (MT-ND2) pseudogene	CH242-113I11.4
chrX-17	1	OTTSUSG00000005825	23465958	23467012	processed_pseudogene	mitochondrially encoded cytochrome c oxidase I (MT-CO1) pseudogene	CH242-113I11.5
chrX-17	1	OTTSUSG00000005826	23467159	23467841	processed_pseudogene	mitochondrially encoded cytochrome c oxidase II (MT-CO2) pseudogene	CH242-113I11.6
chrX-17	1	OTTSUSG00000005827	23468070	23468750	processed_pseudogene	mitochondrially encoded ATP synthase 6 (MT-ATP6) pseudogene	CH242-113I11.7
chrX-17	1	OTTSUSG00000005828	23468750	23469537	processed_pseudogene	mitochondrially encoded cytochrome c oxidase III (MT-CO3) pseudogene	CH242-113I11.8
chrX-17	1	OTTSUSG00000005829	23478206	23479234	unprocessed_pseudogene	melanoma antigen family B18 (MAGEb18) pseudogene	CH242-59H15.2
chrX-17	1	OTTSUSG00000005019	23520629	23523154	protein_coding	novel protein, similar to MAGEB4	CH242-88C2.1
chrX-17	1	OTTSUSG00000005289	23563975	23566501	protein_coding	novel protein, similar to MAGEB4	CH242-59H15.1
chrX-17	1	OTTSUSG00000005290	23777069	23777494	processed_pseudogene	apoptogenic 1, mitochondrial (APOPT1) pseudogene	CH242-424B17.2
chrX-17	-1	OTTSUSG00000005291	23815488	23815801	processed_pseudogene	ribosomal protein, large, P1 (RPLP1) pseudogene	CH242-424B17.1
chrX-17	-1	OTTSUSG00000005292	24696618	24698969	processed_pseudogene	SMEK homolog 2, suppressor of mek1 (Dictyostelium) (SMEK2) pseudogene	CH242-429N15.1
chrX-17	1	OTTSUSG00000005293	24781804	24782379	processed_pseudogene	density-regulated protein (DENR) pseudogene	CH242-429N15.2
chrX-17	1	OTTSUSG00000005294	24870495	24870752	processed_pseudogene	dynein, light chain, LC8-type 1 (DYNLL1) pseudogene	CH242-516J15.1
chrX-17	1	OTTSUSG00000005295	24963305	24965119	protein_coding	novel DDB1 and CUL4 associated factor 8-like protein	CH242-516J15.2
chrX-17	1	OTTSUSG00000005296	25015847	25016893	protein_coding	novel melanoma-associated antigen family protein	CH242-476C17.1
chrX-17	1	OTTSUSG00000005297	25025202	25027712	protein_coding	novel melanoma-associated antigen family protein	CH242-238D19.1
chrX-17	1	OTTSUSG00000005298	25048121	25049137	protein_coding	novel melanoma-associated antigen family protein	CH242-476C17.2
chrX-17	-1	OTTSUSG00000005300	25088585	25089334	processed_pseudogene	origin recognition complex, subunit 1 (ORC1) pseudogene	CH242-38E23.1
chrX-17	1	OTTSUSG00000005020	25813426	27288534	protein_coding	interleukin 1 receptor accessory protein-like 1	IL1RAPL1
chrX-17	1	OTTSUSG00000005302	27512126	27513738	protein_coding	novel melanoma-associated antigen family protein	CH242-476C17.3
chrX-17	1	OTTSUSG00000005303	27527758	27538934	protein_coding	novel melanoma-associated antigen family protein	CH242-476C17.4
chrX-17	1	OTTSUSG00000005304	27547986	27548964	unprocessed_pseudogene	melanoma antigen family B pseudogene	CH242-476C17.5
chrX-17	1	OTTSUSG00000005305	27558834	27560407	protein_coding	novel melanoma-associated antigen family protein	CH242-476C17.6
chrX-17	-1	OTTSUSG00000001874	27601436	27606514	protein_coding	nuclear receptor subfamily 0, group B, member 1	NR0B1
chrX-17	-1	OTTSUSG00000001875	27792209	27792638	processed_pseudogene	ribosomal protein S23 (RPS23) pseudogene	CH242-479E6.1
chrX-17	-1	OTTSUSG00000001876	27852580	27868511	protein_coding	chromosome X open reading frame 21	CXorf21
chrX-17	1	OTTSUSG00000002808	27954174	28037137	protein_coding	glycerol kinase	GK
chrX-17	-1	OTTSUSG00000003084	28118739	28172550	protein_coding	TGF-beta activated kinase 1/MAP3K7 binding protein 3	TAB3
chrX-17	1	OTTSUSG00000003085	28228972	28229724	processed_pseudogene	tRNA phosphotransferase 1 (TRPT1) pseudogene	CH242-52G16.1
chrX-17	-1	OTTSUSG00000005306	28244956	28245245	processed_pseudogene	SMT3 suppressor of mif two 3 homolog 3 (S. cerevisiae) (SUMO3) psuedogene	CH242-52G16.2
chrX-17	-1	OTTSUSG00000001863	28438383	28439368	protein_coding	ferritin, heavy polypeptide-like 17	FTHL17
chrX-17	-1	OTTSUSG00000002056	28499690	28499837	processed_pseudogene	ribosomal protein L39-like (RPL39L) pseudogene	CH242-339O8.1
chrX-17	-1	OTTSUSG00000001869	28511702	30674523	protein_coding	dystrophin	DMD
chrX-17	1	OTTSUSG00000003086	30857257	30858377	processed_pseudogene	lysosomal-associated membrane protein 1 (LAMP1) pseudogene	CH242-130J23.1
chrX-17	1	OTTSUSG00000000975	31827237	31827885	processed_pseudogene	splicing factor, arginine/serine-rich 2 (SFRS2) pseudogene	CH242-117I7.1
chrX-17	1	OTTSUSG00000003087	31834104	31837309	processed_pseudogene	ring finger protein, LIM domain interacting (RLIM) psuedogene	CH242-117I7.3
chrX-17	1	OTTSUSG00000003088	31914922	31916097	processed_pseudogene	ferritin, heavy polypeptide 1 (FTH1) pseudogene	CH242-117I7.2
chrX-17	-1	OTTSUSG00000003089	31932320	31933048	processed_pseudogene	ribosomal protein SA (RPSA) pseudogene	CH242-117I7.4
chrX-17	-1	OTTSUSG00000003456	32053722	32084521	protein_coding	transmembrane protein 47	TMEM47
chrX-17	-1	OTTSUSG00000003457	32136753	32137807	processed_pseudogene	poly(A) polymerase alpha (PAPOLA) pseudogene	CH242-88A7.1
chrX-17	-1	OTTSUSG00000003458	32178487	32180168	processed_pseudogene	zinc finger protein pseudogene	CH242-88A7.2
chrX-17	1	OTTSUSG00000003459	32411973	32415635	protein_coding	novel protein similar to melanoma antigen family B, 16	CH242-57E23.1
chrX-17	1	OTTSUSG00000003460	32417897	32418205	processed_pseudogene	NADH dehydrogenase (ubiquinone) 1 beta subcomplex, 2, 8kDa (NDUFB2) pseudogene	CH242-57E23.2
chrX-17	-1	OTTSUSG00000000956	32912767	32913184	processed_pseudogene	60S ribosomal protein L21 (RPL21) pseudogene	CH242-106K13.1
chrX-17	1	OTTSUSG00000000970	33043265	33044231	processed_pseudogene	Melanoma-associated antigen pseudogene	CH242-112D2.1
chrX-17	1	OTTSUSG00000003461	33221100	33224690	protein_coding	melanoma antigen family B, 16	MAGEB16
chrX-17	1	OTTSUSG00000003462	33302642	33344064	protein_coding	chromosome X open reading frame 22	CXorf22
chrX-17	-1	OTTSUSG00000003463	33326340	33326836	processed_pseudogene	family with sequence similarity 89, member B (FAM89B) pseudogene	CH242-84C21.3
chrX-17	1	OTTSUSG00000003464	33412197	33529536	protein_coding	calponin homology domain containing 2	CHDC2
chrX-17	1	OTTSUSG00000003465	33581984	33753432	protein_coding	chromosome X open reading frame 30	CXorf30
chrX-17	-1	OTTSUSG00000005307	34061923	34062612	processed_pseudogene	melanoma antigen family B pseudogene	CH242-222H5.1
chrX-17	1	OTTSUSG00000005308	34115762	34116061	processed_pseudogene	histone cluster 2, H2ab (HIST2H2AB) pseudogene	CH242-122H18.1
chrX-17	1	OTTSUSG00000005309	34300803	34301336	processed_pseudogene	ferritin, heavy polypeptide 1 (FTH1) pseudgene	CH242-144I12.1
chrX-17	1	OTTSUSG00000005310	34348495	34348719	processed_pseudogene	transmembrane protein 47 (TMEM47) pseudogene	CH242-201L14.2
chrX-17	-1	OTTSUSG00000005311	34356025	34356555	processed_pseudogene	ferritin, heavy polypeptide 1 (FTH1) pseudogene	CH242-122H18.2
chrX-17	1	OTTSUSG00000001886	34424173	34655992	protein_coding	proline rich Gla (G-carboxyglutamic acid) 1	PRRG1
chrX-17	-1	OTTSUSG00000005312	34427722	34429343	protein_coding	novel family with sequence similarity 47 family protein	CH242-201L14.1
chrX-17	-1	OTTSUSG00000005313	34459930	34481922	processed_transcript	novel transcript, antisense to PRRG1	CH242-201L14.3
chrX-17	1	OTTSUSG00000001887	34535693	34537025	processed_pseudogene	zinc finger protein 259 (ZNF259) pseudogene	CH242-280I8.1
chrX-17	1	OTTSUSG00000001888	34613048	34613582	processed_pseudogene	ferritin mitochondrial (FTMT) pseudogene	CH242-280I8.3
chrX-17	1	OTTSUSG00000001889	34662441	34662978	processed_pseudogene	ribosomal protein L17 (RPL17) pseudogene	CH242-280I8.4
chrX-17	1	OTTSUSG00000001890	34669758	34670898	processed_pseudogene	heterogeneous nuclear ribonucleoprotein A3 (HNRNPA3) pseudogene	CH242-280I8.5
chrX-17	1	OTTSUSG00000001891	34696466	34696982	processed_pseudogene	ferritin, heavy polypeptide 1 (FTH1) pseudogene	CH242-280I8.6
chrX-17	1	OTTSUSG00000005021	34850979	34957440	protein_coding	LanC lantibiotic synthetase component C-like 3 (bacterial)	LANCL3
chrX-17	1	OTTSUSG00000005022	34967646	35023465	protein_coding	X-linked Kx blood group (McLeod syndrome)	XK
chrX-17	1	OTTSUSG00000001892	35065110	35102910	protein_coding	cytochrome b-245, beta polypeptide	CYBB
chrX-17	-1	OTTSUSG00000001895	35134972	35147565	protein_coding	dynein, light chain, Tctex-type 3	DYNLT3
chrX-17	1	OTTSUSG00000001893	35355431	35458453	protein_coding	synaptotagmin-like 5	SYTL5
chrX-17	-1	OTTSUSG00000001894	35498803	35660841	protein_coding	sushi-repeat-containing protein, X-linked	SRPX
chrX-17	-1	OTTSUSG00000001030	35690714	35759172	protein_coding	retinitis pigmentosa GTPase regulator	RPGR
chrX-17	1	OTTSUSG00000001031	35784880	35854414	protein_coding	ornithine carbamoyltransferase	OTC
chrX-17	-1	OTTSUSG00000001032	35922282	35922810	processed_pseudogene	ferritin, light polypeptide (FTL) pseudogene	CH242-137L16.1
chrX-17	1	OTTSUSG00000002566	35985474	36122822	protein_coding	tetraspanin 7	TSPAN7
chrX-17	-1	OTTSUSG00000002568	36104556	36110918	processed_transcript	novel transcript, antisense to TSPAN7	CH242-81B3.2
chrX-17	1	OTTSUSG00000005023	36226388	36228712	protein_coding	MID1 interacting protein 1	MID1IP1
chrX-17	-1	OTTSUSG00000002809	36439128	36439434	processed_pseudogene	DET1 and DDB1 associated 1 (DDA1) pseudogene	CH242-236H6.1
chrX-17	-1	OTTSUSG00000002811	37188238	37190636	processed_transcript	novel transcript	CH242-389H4.2
chrX-17	-1	OTTSUSG00000002812	37231207	37354250	protein_coding	BCL6 corepressor	BCOR
chrX-17	-1	OTTSUSG00000001986	37446612	37458623	processed_transcript	novel transcript	CH242-254N18.1
chrX-17	1	OTTSUSG00000001995	37728054	37757116	protein_coding	ATPase, H+ transporting, lysosomal accessory protein 2	ATP6AP2
chrX-17	1	OTTSUSG00000002559	37782926	37783219	processed_pseudogene	brain protein 44-like (BRP44L) pseudogene	CH242-266E24.4
chrX-17	-1	OTTSUSG00000001994	37788778	37808760	protein_coding	chromosome X open reading frame 38	CXorf38
chrX-17	-1	OTTSUSG00000001993	37810990	37881635	protein_coding	mediator complex subunit 14	MED14
chrX-17	1	OTTSUSG00000002813	38061097	38061334	processed_pseudogene	ras homolog gene family, member A (RHOA) pseudogene	PigE-83O8.1
chrX-17	-1	OTTSUSG00000002814	38121787	38123047	processed_pseudogene	ribosomal protein S3A (RPS3A) pseudogene	CH242-162C6.1
chrX-17	1	OTTSUSG00000003495	38222005	38347788	protein_coding	ubiquitin specific peptidase 9, X-linked	USP9X
chrX-17	-1	OTTSUSG00000003496	38318731	38319054	processed_pseudogene	ribosomal protein L35a (RPL35A) pseudogene	CH242-15C8.3
chrX-17	1	OTTSUSG00000003497	38348450	38349944	processed_transcript	novel transcript	CH242-15C8.2
chrX-17	1	OTTSUSG00000004990	38386954	38387998	processed_pseudogene	RAN, member RAS oncogene family (RAN) pseudogene	CH242-15C8.4
chrX-17	1	OTTSUSG00000004991	38450806	38466750	protein_coding	DEAD (Asp-Glu-Ala-Asp) box polypeptide 3, X-linked	DDX3X
chrX-17	1	OTTSUSG00000004992	38548396	38566735	protein_coding	nyctalopin	NYX
chrX-17	-1	OTTSUSG00000002620	38629476	39000057	protein_coding	calcium/calmodulin-dependent serine protein kinase (MAGUK family)	CASK
chrX-17	1	OTTSUSG00000002621	38769695	38776379	protein_coding	G protein-coupled receptor 34	GPR34
chrX-17	1	OTTSUSG00000002622	38791843	38797065	protein_coding	G protein-coupled receptor 82	GPR82
chrX-17	-1	OTTSUSG00000002783	39281649	39282393	processed_pseudogene	mitochondrial ribosomal protein S15 (MRPS15) pseudogene	CH242-85M2.1
chrX-17	1	OTTSUSG00000002784	39500211	39500598	processed_pseudogene	ribosomal protein S15a (RPS15A) pseudogene	CH242-31B7.1
chrX-17	-1	OTTSUSG00000002785	39757779	39758304	processed_pseudogene	protein phosphatase 1, regulatory (inhibitor) subunit 2 (PPP1R2) pseudogene	CH242-132C3.1
chrX-17	1	OTTSUSG00000001018	40396333	40472648	protein_coding	monoamine oxidase A	MAOA
chrX-17	-1	OTTSUSG00000002786	40492461	40588630	protein_coding	monoamine oxidase B	MAOB
chrX-17	-1	OTTSUSG00000005044	40675439	40753254	protein_coding	Norrie disease (pseudoglioma)	NDP
chrX-17	-1	OTTSUSG00000005045	40704198	40704908	protein_coding	novel protein	CH242-60K4.2
chrX-17	1	OTTSUSG00000005046	40725765	40726810	processed_pseudogene	poly(A) binding protein family pseudogene	CH242-60K4.3
chrX-17	-1	OTTSUSG00000002787	40875836	41059225	protein_coding	EF-hand domain (C-terminal) containing 2	EFHC2
chrX-17	1	OTTSUSG00000002788	41005120	41007382	processed_pseudogene	TatD DNase domain containing 2 (TATDN2) pseudogene	CH242-427J19.1
chrX-17	1	OTTSUSG00000002789	41069032	41069268	processed_pseudogene	ribosomal protein L27 (RPL27) pseudogene	CH242-427J19.2
chrX-17	1	OTTSUSG00000002790	41140783	41144122	processed_pseudogene	ubinuclein 1 (UBN1) pseudogene	CH242-427J19.3
chrX-17	-1	OTTSUSG00000002510	41187726	41199206	protein_coding	FUN14 domain containing 1	FUNDC1
chrX-17	1	OTTSUSG00000005329	41393682	41394554	protein_coding	dual specificity phosphatase 21	DUSP21
chrX-17	1	OTTSUSG00000002639	41418282	41618506	protein_coding	lysine (K)-specific demethylase 6A	KDM6A
chrX-17	-1	OTTSUSG00000002640	41647352	41688102	protein_coding	chromosome X open reading frame 36	CXorf36
chrX-17	-1	OTTSUSG00000002792	41783460	41785116	processed_pseudogene	tripartite motif containing 60 (TRIM60) pseudogene	CH242-210O3.1
chrX-17	1	OTTSUSG00000005047	42418937	42481392	processed_transcript	novel transcript	CH242-220D22.1
chrX-17	1	OTTSUSG00000005048	42555976	42583971	transcribed_unprocessed_pseudogene	zinc finger protein (ZNF) pseudogene	CH242-424M7.1
chrX-17	-1	OTTSUSG00000005835	42586379	42586900	unprocessed_pseudogene	zinc finger family protein pseudogene	CH242-424M7.2
chrX-17	1	OTTSUSG00000002033	42659343	42747835	protein_coding	carbohydrate (N-acetylglucosamine 6-O) sulfotransferase 7	CHST7
chrX-17	-1	OTTSUSG00000005049	42705146	42865388	protein_coding	solute carrier family 9, subfamily A (NHE7, cation proton antiporter 7), member 7	SLC9A7
chrX-17	1	OTTSUSG00000005050	42873514	42873772	processed_pseudogene	chromosome 19 open reading frame 53 (C19orf53) pseudogene	CH242-251D14.1
chrX-17	1	OTTSUSG00000005051	42955301	43001187	protein_coding	retinitis pigmentosa 2 (X-linked recessive)	RP2
chrX-17	-1	OTTSUSG00000002669	42969153	43046241	processed_transcript	novel transcript, antisense to RP2	CH242-82O13.1
chrX-17	1	OTTSUSG00000002670	43046316	43181193	protein_coding	jade family PHD finger 3	JADE3
chrX-17	1	OTTSUSG00000002671	43192464	43216541	protein_coding	regucalcin (senescence marker protein-30)	RGN
chrX-17	-1	OTTSUSG00000002673	43237735	43240779	protein_coding	NADH dehydrogenase (ubiquinone) 1 beta subcomplex, 11, 17.3kDa	NDUFB11
chrX-17	1	OTTSUSG00000002674	43240561	43270466	protein_coding	RNA binding motif protein 10	RBM10
chrX-17	1	OTTSUSG00000002675	43277609	43299631	protein_coding	ubiquitin-like modifier activating enzyme 1	UBA1
chrX-17	1	OTTSUSG00000002676	43302717	43315393	protein_coding	cyclin-dependent kinase 16	CDK16
chrX-17	1	OTTSUSG00000002677	43318470	43333149	protein_coding	ubiquitin specific peptidase 11	USP11
chrX-17	-1	OTTSUSG00000002678	43369920	43370148	processed_pseudogene	NADH dehydrogenase (ubiquinone) 1 alpha subcomplex, 4, 9kDa (NDUFA4) pseudogene	PigE-4L18.6
chrX-17	1	OTTSUSG00000002679	43375699	43389533	protein_coding	zinc finger protein 157	ZNF157
chrX-17	-1	OTTSUSG00000005354	43416138	43432955	protein_coding	zinc finger protein 41	ZNF41
chrX-17	1	OTTSUSG00000002394	43545222	43557275	protein_coding	v-raf murine sarcoma 3611 viral oncogene homolog	ARAF
chrX-17	-1	OTTSUSG00000002577	43557269	43609295	protein_coding	synapsin I	SYN1
chrX-17	1	OTTSUSG00000002395	43569256	43573332	protein_coding	TIMP metallopeptidase inhibitor 1	TIMP1
chrX-17	-1	OTTSUSG00000002578	43613038	43619745	protein_coding	complement factor properdin	CFP
chrX-17	-1	OTTSUSG00000002579	43624828	43641979	protein_coding	ELK1, member of ETS oncogene family	ELK1
chrX-17	-1	OTTSUSG00000002580	43633778	43650889	protein_coding	novel protein	CH242-69I19.6
chrX-17	-1	OTTSUSG00000002581	43643186	43651095	protein_coding	ubiquitously-expressed transcript	UXT
chrX-17	1	OTTSUSG00000005065	43744097	43830767	protein_coding	zinc finger protein 81	ZNF81
chrX-17	-1	OTTSUSG00000005314	43911467	43940289	protein_coding	zinc finger protein 182	ZNF182
chrX-17	1	OTTSUSG00000005066	43943742	43945836	protein_coding	sperm acrosome associated 5	SPACA5
chrX-17	-1	OTTSUSG00000005315	43949248	43949566	processed_pseudogene	zinc finger protein family pseudogene	CH242-83G2.4
chrX-17	-1	OTTSUSG00000005316	43985258	44003569	protein_coding	zinc finger protein 630	ZNF630
chrX-17	1	OTTSUSG00000005317	44015666	44016867	processed_pseudogene	retinol dehydrogenase family pseudogene	CH242-211N13.7
chrX-17	1	OTTSUSG00000005318	44026792	44035053	protein_coding	novel synovial sarcoma, X breakpoint family protein	CH242-211N13.8
chrX-17	-1	OTTSUSG00000005319	44057668	44068497	protein_coding	solute carrier family 38, member 5	SLC38A5
chrX-17	1	OTTSUSG00000005067	44066012	44087284	protein_coding	FtsJ RNA methyltransferase homolog 1 (E. coli)	FTSJ1
chrX-17	1	OTTSUSG00000005068	44120788	44136594	protein_coding	porcupine homolog (Drosophila)	PORCN
chrX-17	1	OTTSUSG00000005069	44137708	44145643	protein_coding	emopamil binding protein (sterol isomerase)	EBP
chrX-17	1	OTTSUSG00000005070	44149463	44163567	protein_coding	TBC1 domain family, member 25	TBC1D25
chrX-17	1	OTTSUSG00000005071	44171146	44174685	protein_coding	RNA binding motif (RNP1, RRM) protein 3	RBM3
chrX-17	1	OTTSUSG00000005072	44190166	44194394	protein_coding	WD repeat domain 13	WDR13
chrX-17	1	OTTSUSG00000005494	44250719	44260047	protein_coding	Wiskott-Aldrich syndrome	WAS
chrX-17	-1	OTTSUSG00000005495	44297992	44298465	processed_pseudogene	ribosomal protein L12 (RPL12) pseudogene	PigE-48E1.2
chrX-17	-1	OTTSUSG00000005496	44310694	44321916	protein_coding	suppressor of variegation 3-9 homolog 1 (Drosophila)	SUV39H1
chrX-17	1	OTTSUSG00000005324	44334004	44346199	protein_coding	glyoxalase domain containing 5	GLOD5
chrX-17	1	OTTSUSG00000005073	44355325	44362864	protein_coding	GATA binding protein 1 (globin transcription factor 1)	GATA1
chrX-17	1	OTTSUSG00000005074	44374851	44398789	protein_coding	histone deacetylase 6	HDAC6
chrX-17	1	OTTSUSG00000005075	44402666	44403419	protein_coding	ES cell expressed Ras	ERAS
chrX-17	-1	OTTSUSG00000005076	44404587	44409103	protein_coding	proprotein convertase subtilisin/kexin type 1 inhibitor	PCSK1N
chrX-17	-1	OTTSUSG00000005077	44426990	44432831	protein_coding	translocase of inner mitochondrial membrane 17 homolog B (yeast)	TIMM17B
chrX-17	1	OTTSUSG00000005078	44432993	44438634	protein_coding	polyglutamine binding protein 1	PQBP1
chrX-17	-1	OTTSUSG00000005079	44438702	44448960	protein_coding	solute carrier family 35 (UDP-galactose transporter), member A2	SLC35A2
chrX-17	-1	OTTSUSG00000005080	44450449	44455429	protein_coding	pim-2 oncogene	PIM2
chrX-17	-1	OTTSUSG00000005081	44458400	44485663	protein_coding	OTU domain containing 5	OTUD5
chrX-17	-1	OTTSUSG00000005082	44489259	44497031	protein_coding	potassium voltage-gated channel, Shal-related subfamily, member 1	KCND1
chrX-17	-1	OTTSUSG00000005083	44500523	44527247	protein_coding	GRIP1 associated protein 1	GRIPAP1
chrX-17	-1	OTTSUSG00000002716	44557284	44573265	protein_coding	transcription factor binding to IGHM enhancer 3	TFE3
chrX-17	1	OTTSUSG00000002717	44585895	44603694	protein_coding	coiled-coil domain containing 120	CCDC120
chrX-17	-1	OTTSUSG00000002718	44599441	44601365	processed_transcript	novel transcript, antisense to CCDC120	CH242-247J8.3
chrX-17	-1	OTTSUSG00000002719	44604390	44607327	protein_coding	PRA1 domain family, member 2	PRAF2
chrX-17	-1	OTTSUSG00000002720	44604657	44608835	protein_coding	novel protein	CH242-247J8.11
chrX-17	-1	OTTSUSG00000002721	44607608	44613113	protein_coding	WD repeat domain 45	WDR45
chrX-17	-1	OTTSUSG00000002722	44634197	44648736	protein_coding	G patch domain and KOW motifs	GPKOW
chrX-17	1	OTTSUSG00000002723	44663982	44668561	protein_coding	MAGI family member, X-linked	MAGIX
chrX-17	1	OTTSUSG00000002724	44672292	44675238	protein_coding	proteolipid protein 2 (colonic epithelium-enriched)	PLP2
chrX-17	-1	OTTSUSG00000002725	44675353	44687242	protein_coding	prickle homolog 3 (Drosophila)	PRICKLE3
chrX-17	-1	OTTSUSG00000002726	44689110	44703611	protein_coding	synaptophysin	SYP
chrX-17	-1	OTTSUSG00000002727	44708219	44740975	processed_transcript	calcium channel, voltage-dependent, L type, alpha 1F subunit	CACNA1F
chrX-17	1	OTTSUSG00000002728	44742178	44760785	protein_coding	coiled-coil domain containing 22	CCDC22
chrX-17	-1	OTTSUSG00000002729	44760804	44779793	protein_coding	forkhead box P3	FOXP3
chrX-17	1	OTTSUSG00000002730	44784727	44801415	protein_coding	protein phosphatase 1, regulatory (inhibitor) subunit 3F	PPP1R3F
chrX-17	1	OTTSUSG00000005320	44819952	44829939	protein_coding	novel G antigen family protein	CH242-266D21.4
chrX-17	1	OTTSUSG00000005458	44881177	44881469	processed_pseudogene	high mobility group nucleosome binding domain 1 (HMGN1) pseudogene	CU928920.1
chrX-17	1	OTTSUSG00000005052	44946599	44946886	processed_pseudogene	high mobility group nucleosome binding domain 1 (HMGN1) pseudogene	CH242-518L20.1
chrX-17	1	OTTSUSG00000005053	44954983	44962066	protein_coding	P antigen family, member 4 (prostate associated)	PAGE4
chrX-17	1	OTTSUSG00000005054	44955990	44958102	processed_transcript	novel transcript, sense intronic to PAGE4	CH242-518L20.3
chrX-17	1	OTTSUSG00000005055	45019536	45022433	protein_coding	ubiquitin specific peptidase 27, X-linked	USP27X
chrX-17	1	OTTSUSG00000005056	45079058	45275537	protein_coding	chloride channel, voltage-sensitive 5	CLCN5
chrX-17	1	OTTSUSG00000005057	45276238	45278984	tec	novel transcript	CH242-214N22.2
chrX-17	1	OTTSUSG00000005058	45279240	45281989	processed_transcript	novel transcript	CH242-214N22.3
chrX-17	-1	OTTSUSG00000002053	45350991	45361265	protein_coding	A kinase (PRKA) anchor protein 4	AKAP4
chrX-17	1	OTTSUSG00000002054	45388218	45454343	protein_coding	cyclin B3	CCNB3
chrX-17	-1	OTTSUSG00000005084	45469537	45645432	protein_coding	diacylglycerol kinase, kappa	DGKK
chrX-17	-1	OTTSUSG00000002815	45798042	46008989	protein_coding	shroom family member 4	SHROOM4
chrX-17	1	OTTSUSG00000002553	46078647	46084815	protein_coding	bone morphogenetic protein 15	BMP15
chrX-17	1	OTTSUSG00000000953	46239242	46245069	protein_coding	nudix (nucleoside diphosphate linked moiety X)-type motif 10	NUDT10
chrX-17	-1	OTTSUSG00000002816	46377964	46383592	protein_coding	nudix (nucleoside diphosphate linked moiety X)-type motif 11	NUDT11
chrX-17	1	OTTSUSG00000002817	46649053	46651559	protein_coding	G1 to S phase transition 2	GSPT2
chrX-17	1	OTTSUSG00000002174	46722193	46792650	protein_coding	melanoma antigen family D, 1	MAGED1
chrX-17	-1	OTTSUSG00000005096	46947188	46954770	protein_coding	melanoma antigen family D, 4	MAGED4
chrX-17	1	OTTSUSG00000002821	47030225	47037784	protein_coding	melanoma antigen family D, 4B	MAGED4B
chrX-17	-1	OTTSUSG00000005418	47195482	47325179	processed_transcript	novel transcript, antisense to a novel G antigen family E member protein	CH242-202P13.1
chrX-17	-1	OTTSUSG00000005419	47227248	47386360	processed_transcript	novel transcript, antisense to novel G antigen family E member protein	CH242-202P13.4
chrX-17	1	OTTSUSG00000005420	47244570	47269690	processed_transcript	novel transcript	CH242-202P13.3
chrX-17	1	OTTSUSG00000005421	47290397	47298845	protein_coding	novel G antigen family E member protein	CH242-202P13.2
chrX-17	1	OTTSUSG00000005422	47392830	47394641	artifact	artifact	CH242-251H22.2
chrX-17	1	OTTSUSG00000005384	47417822	47441230	processed_transcript	novel transcript	CH242-24A19.5
chrX-17	1	OTTSUSG00000001979	47445992	47467420	protein_coding	G protein-coupled receptor 173	GPR173
chrX-17	1	OTTSUSG00000001980	47471135	47477889	protein_coding	TSPY-like 2	TSPYL2
chrX-17	-1	OTTSUSG00000001981	47529899	47564649	protein_coding	lysine (K)-specific demethylase 5C	KDM5C
chrX-17	-1	OTTSUSG00000001982	47572828	47656470	protein_coding	IQ motif and Sec7 domain 2	IQSEC2
chrX-17	-1	OTTSUSG00000005287	47720202	47721599	processed_transcript	novel transcript	CH242-274A21.3
chrX-17	-1	OTTSUSG00000005288	47721636	47723146	processed_transcript	novel transcript	CH242-274A21.2
chrX-17	-1	OTTSUSG00000002824	47725814	47763581	protein_coding	structural maintenance of chromosomes 1A	SMC1A
chrX-17	-1	OTTSUSG00000002825	47755765	47780803	protein_coding	novel protein	CH242-358M12.8
chrX-17	1	OTTSUSG00000002826	47763766	47779858	protein_coding	RIB43A domain with coiled-coils 1	RIBC1
chrX-17	-1	OTTSUSG00000002827	47780023	47782422	protein_coding	hydroxysteroid (17-beta) dehydrogenase 10	HSD17B10
chrX-17	-1	OTTSUSG00000002828	47790821	47791051	processed_pseudogene	eukaryotic translation initiation factor 1 (EIF1) pseudogene	CH242-358M12.4
chrX-17	-1	OTTSUSG00000002829	47805061	47805313	processed_pseudogene	ribosomal protein S27-like (RPS27L) pseudogene	CH242-358M12.3
chrX-17	1	OTTSUSG00000002830	47842574	47843883	processed_transcript	novel transcript, antisense to HUWE1	CH242-358M12.6
chrX-17	-1	OTTSUSG00000002831	47843437	48005802	protein_coding	HECT, UBA and WWE domain containing 1	HUWE1
chrX-17	-1	OTTSUSG00000002832	48053710	48054244	processed_pseudogene	solute carrier family 25 (mitochondrial carrier; phosphate carrier), member 3 (SLC25A3) pseudogene	CH242-171J7.1
chrX-17	-1	OTTSUSG00000005107	48130615	48132162	unprocessed_pseudogene	structural maintenance of chromosomes 1A (SMC1A) pseudogene	CH242-245F15.1
chrX-17	-1	OTTSUSG00000002687	48209643	48319490	protein_coding	PHD finger protein 8	PHF8
chrX-17	-1	OTTSUSG00000002688	48343192	48465762	protein_coding	family with sequence similarity 120C	FAM120C
chrX-17	-1	OTTSUSG00000002689	48487025	48630367	protein_coding	WNK lysine deficient protein kinase 3	WNK3
chrX-17	1	OTTSUSG00000002690	48748575	48753973	protein_coding	TSR2, 20S rRNA accumulation, homolog (S. cerevisiae)	TSR2
chrX-17	-1	OTTSUSG00000002693	48753939	48792885	protein_coding	FYVE, RhoGEF and PH domain containing 1	FGD1
chrX-17	1	OTTSUSG00000002691	48818055	48846048	protein_coding	guanine nucleotide binding protein-like 3 (nucleolar)-like	GNL3L
chrX-17	-1	OTTSUSG00000002694	48848390	48849104	processed_pseudogene	zinc finger protein 593 (ZNF593) pseudogene	CH242-193E13.5
chrX-17	1	OTTSUSG00000002692	48873227	48874832	processed_pseudogene	chaperonin containing TCP1, subunit 6A (zeta 1) (CCT6A) pseudogene	CH242-193E13.1
chrX-17	-1	OTTSUSG00000002695	48932252	48933053	processed_pseudogene	ribosomal protein L7a (RPL7A) pseudogene	CH242-193E13.3
chrX-17	-1	OTTSUSG00000005361	49099442	49127941	unitary_pseudogene	inter-alpha-trypsin inhibitor heavy chain family, member 6	ITIH6
chrX-17	1	OTTSUSG00000002833	49139319	49147349	protein_coding	melanoma antigen family D, 2	MAGED2
chrX-17	1	OTTSUSG00000002834	49311526	49321445	protein_coding	trophinin	TRO
chrX-17	-1	OTTSUSG00000002357	49322846	49408438	protein_coding	6-phosphofructo-2-kinase/fructose-2,6-biphosphatase 1	PFKFB1
chrX-17	1	OTTSUSG00000002358	49412150	49420024	protein_coding	APEX nuclease (apurinic/apyrimidinic endonuclease) 2	APEX2
chrX-17	-1	OTTSUSG00000002359	49420978	49445446	protein_coding	aminolevulinate, delta-, synthase 2	ALAS2
chrX-17	1	OTTSUSG00000005321	49465544	49469372	protein_coding	P antigen family, member 2B	PAGE2B
chrX-17	-1	OTTSUSG00000005322	49481732	49482212	processed_pseudogene	leucine twenty homeobox (LEUTX) pseudogene	CH242-133L21.7
chrX-17	1	OTTSUSG00000002835	49600919	49603972	protein_coding	ubiquitin specific peptidase 51	USP51
chrX-17	-1	OTTSUSG00000002836	49630040	49631456	protein_coding	melanoma antigen family H, 1	MAGEH1
chrX-17	-1	OTTSUSG00000002837	49653312	49654050	processed_pseudogene	DnaJ (Hsp40) homolog, subfamily C, member 4 (DNAJC4) pseudogene	CH242-152I6.3
chrX-17	-1	OTTSUSG00000002838	49720365	49720791	processed_pseudogene	proteasome (prosome, macropain) subunit, alpha type, 5 (PSMA5) pseudogene	CH242-152I6.4
chrX-17	1	OTTSUSG00000005323	49727695	49729655	protein_coding	forkhead box R2	FOXR2
chrX-17	1	OTTSUSG00000005459	49863467	49907097	protein_coding	Ras-related GTP binding B	RRAGB
chrX-17	1	OTTSUSG00000005060	50240311	50324777	protein_coding	Kruppel-like factor 8	KLF8
chrX-17	1	OTTSUSG00000005229	50525763	50528998	protein_coding	ubiquilin 2	UBQLN2
chrX-17	1	OTTSUSG00000005230	50637039	50718232	processed_transcript	novel transcript	CH242-68L5.1
chrX-17	-1	OTTSUSG00000005366	50768677	50769152	processed_pseudogene	N(alpha)-acetyltransferase 50, NatE catalytic subunit (NAA50) pseudogene	CH242-94B4.1
chrX-17	-1	OTTSUSG00000005367	50842755	50844103	protein_coding	spindlin family, member 3	SPIN3
chrX-17	-1	OTTSUSG00000005368	50981636	50983561	protein_coding	spindlin family, member 2B	SPIN2B
chrX-17	-1	OTTSUSG00000002840	50993103	50995032	protein_coding	spindlin family, member 2A	SPIN2A
chrX-17	1	OTTSUSG00000002841	51172567	51182281	processed_transcript	novel transcript	CH242-6D10.1
chrX-17	1	OTTSUSG00000005369	51215056	51217014	protein_coding	novel protein similar to germ cell-less homolog 1 (Drosophila)	CH242-259A2.2
chrX-17	-1	OTTSUSG00000005373	51284996	51290743	processed_transcript	novel transcript, antisense to ZXDB	CH242-6D10.2
chrX-17	1	OTTSUSG00000005374	51289611	51292622	protein_coding	zinc finger, X-linked, duplicated B	ZXDB
chrX-17	-1	OTTSUSG00000005375	51478442	51480644	protein_coding	zinc finger, X-linked, duplicated A	ZXDA
chrX-17	-1	OTTSUSG00000005376	51553571	51555370	protein_coding	novel protein similar to germ cell-less homolog 1 (Drosophila)	CH242-6D10.5
chrX-17	-1	OTTSUSG00000005235	51588141	51597723	protein_coding	fatty acid amide hydrolase 2	FAAH2
chrX-17	-1	OTTSUSG00000005377	51759162	51760208	processed_pseudogene	cold shock domain protein A (CSDA) pseudogene	PigE-72A20.1
chrX-17	1	OTTSUSG00000005460	51840331	51840982	processed_transcript	novel transcript	FQ976778.2
chrX-17	1	OTTSUSG00000005461	51870462	51870950	processed_pseudogene	ATP synthase mitochondrial F1 complex assembly factor 1 (ATPAF1) pseudogene	FQ976778.3
chrX-17	-1	OTTSUSG00000005462	51916983	51920955	protein_coding	spindlin family, member 4	SPIN4
chrX-17	-1	OTTSUSG00000001057	52099838	52276521	protein_coding	Cdc42 guanine nucleotide exchange factor (GEF) 9	ARHGEF9
chrX-17	-1	OTTSUSG00000001814	52784628	52804005	protein_coding	APC membrane recruitment protein 1	AMER1
chrX-17	-1	OTTSUSG00000004993	52817116	52819112	protein_coding	ankyrin repeat and SOCS box containing 12	ASB12
chrX-17	-1	OTTSUSG00000004994	52817238	53017678	processed_transcript	novel protein	CH242-333H24.2
chrX-17	-1	OTTSUSG00000004995	52875094	53017663	protein_coding	myotubularin related protein 8	MTMR8
chrX-17	-1	OTTSUSG00000004996	53097083	53133909	protein_coding	zinc finger, C4H2 domain containing	ZC4H2
chrX-17	-1	OTTSUSG00000004997	53123523	53124902	artifact	artifact gene	CH242-3D16.2
chrX-17	-1	OTTSUSG00000004998	53448853	53449077	processed_pseudogene	mitochondrial ribosomal protein L39 (MRPL39) pseudogene	CH242-152O22.1
chrX-17	1	OTTSUSG00000004999	53642669	53690104	protein_coding	zinc finger CCCH-type containing 12B	ZC3H12B
chrX-17	-1	OTTSUSG00000005000	53694074	53720240	protein_coding	LAS1-like (S. cerevisiae)	LAS1L
chrX-17	1	OTTSUSG00000002646	53784711	53908153	protein_coding	moesin	MSN
chrX-17	1	OTTSUSG00000005837	54114380	54117485	processed_transcript	novel transcript	CH242-208K6.2
chrX-17	-1	OTTSUSG00000005001	54120597	54142957	protein_coding	V-set and immunoglobulin domain containing 4	VSIG4
chrX-17	1	OTTSUSG00000002623	54259445	54339728	protein_coding	hephaestin	HEPH
chrX-17	1	OTTSUSG00000005465	54495002	54495395	processed_pseudogene	ectodysplasin A2 receptor (EDA2R) pseudogene	FQ377576.1
chrX-17	-1	OTTSUSG00000005493	54541623	54544625	protein_coding	ectodysplasin A2 receptor	EDA2R
chrX-17	-1	OTTSUSG00000005385	54770061	54770665	processed_pseudogene	family with sequence similarity 108, member A1 (FAM108A1) pseudogene	CH242-297H24.1
chrX-17	1	OTTSUSG00000005002	55357371	55358112	processed_pseudogene	extended synaptotagmin-like protein 2 (ESYT2) pseudogene	CH242-242J21.1
chrX-17	1	OTTSUSG00000002842	55649021	55840543	protein_coding	androgen receptor	AR
chrX-17	-1	OTTSUSG00000005003	55979406	55980407	processed_pseudogene	heterogeneous nuclear ribonucleoprotein A0 (HNRNPA0) pseudogene	CH242-1I1.2
chrX-17	-1	OTTSUSG00000001877	56099730	56656830	protein_coding	oligophrenin 1	OPHN1
chrX-17	-1	OTTSUSG00000001878	56363069	56363216	processed_pseudogene	mediator complex subunit 21 (MED21) pseudogene	CH242-257M5.2
chrX-17	1	OTTSUSG00000005004	56471074	56472153	processed_pseudogene	ceramide synthase 5 (CERS5) pseudogene	CH242-82C12.1
chrX-17	1	OTTSUSG00000005005	56685503	56686455	processed_pseudogene	Y box binding protein 1 (YBX1) pseudogene	CH242-246D14.1
chrX-17	1	OTTSUSG00000005006	56701779	56727909	protein_coding	Yip1 domain family, member 6	YIPF6
chrX-17	1	OTTSUSG00000005007	56813109	56896659	protein_coding	StAR-related lipid transfer (START) domain containing 8	STARD8
chrX-17	1	OTTSUSG00000005008	56988356	57010515	protein_coding	ephrin-B1	EFNB1
chrX-17	1	OTTSUSG00000005009	57120327	57123242	processed_pseudogene	novel pseudogene	CH242-3P11.2
chrX-17	-1	OTTSUSG00000005010	57280900	57320613	protein_coding	praja ring finger 1, E3 ubiquitin protein ligase	PJA1
chrX-17	-1	OTTSUSG00000005011	57515290	57515585	processed_pseudogene	small nuclear ribonucleoprotein polypeptide E (SNRPE) pseudogene	CH242-93D22.1
chrX-17	1	OTTSUSG00000002930	57671218	57698336	protein_coding	family with sequence similarity 155, member B	FAM155B
chrX-17	1	OTTSUSG00000002931	57810662	58142665	protein_coding	ectodysplasin A	EDA
chrX-17	1	OTTSUSG00000002932	57822877	57823060	processed_pseudogene	CDC28 protein kinase regulatory subunit 1B (CKS1B) pseudogene	CH242-432I23.1
chrX-17	-1	OTTSUSG00000001061	58143708	58154103	protein_coding	acyl-CoA wax alcohol acyltransferase 2	AWAT2
chrX-17	1	OTTSUSG00000002938	58174451	58175509	protein_coding	OTU domain containing 6A	OTUD6A
chrX-17	1	OTTSUSG00000002934	58198085	58245738	protein_coding	immunoglobulin (CD79A) binding protein 1	IGBP1
chrX-17	1	OTTSUSG00000002935	58255733	58279110	protein_coding	diacylglycerol O-acyltransferase 2-like 6	DGAT2L6
chrX-17	1	OTTSUSG00000002936	58306097	58312790	unitary_pseudogene	acyl-CoA wax alcohol acyltransferase 1	AWAT1
chrX-17	-1	OTTSUSG00000002937	58323946	58325574	protein_coding	pyrimidinergic receptor P2Y, G-protein coupled, 4	P2RY4
chrX-17	1	OTTSUSG00000002536	58336216	58350125	protein_coding	arrestin 3, retinal (X-arrestin)	ARR3
chrX-17	1	OTTSUSG00000005397	58351723	58353093	unitary_pseudogene	RAB41, member RAS oncogene family	RAB41
chrX-17	-1	OTTSUSG00000002537	58355790	58359000	protein_coding	PDZ domain containing 11	PDZD11
chrX-17	1	OTTSUSG00000002538	58359131	58487192	protein_coding	kinesin family member 4A	KIF4A
chrX-17	1	OTTSUSG00000002539	58489048	58500025	protein_coding	glycerophosphodiester phosphodiesterase domain containing 2	GDPD2
chrX-17	1	OTTSUSG00000002540	58511602	58570058	protein_coding	discs, large homolog 3 (Drosophila)	DLG3
chrX-17	-1	OTTSUSG00000002933	58584071	58964995	protein_coding	testis expressed 11	TEX11
chrX-17	1	OTTSUSG00000005398	58784012	58784326	processed_pseudogene	cytochrome c, somatic (CYCS) pseudogene	CH242-222D9.1
chrX-17	-1	OTTSUSG00000005012	58976756	58982066	protein_coding	solute carrier family 7 (cationic amino acid transporter, y+ system), member 3	SLC7A3
chrX-17	1	OTTSUSG00000005013	59027221	59028063	processed_pseudogene	sprouty-related, EVH1 domain containing 2 (SPRED2) pseudogene	CH242-344N9.2
chrX-17	-1	OTTSUSG00000005014	59066586	59067155	processed_pseudogene	ubiquitin-conjugating enzyme E2E 1 (UBE2E1) pseudogene	CH242-344N9.3
chrX-17	-1	OTTSUSG00000002572	59099900	59100199	processed_pseudogene	MPV17 mitochondrial membrane protein-like (MPV17L) pseudogene	CH242-6A14.7
chrX-17	-1	OTTSUSG00000000909	59139205	59148303	protein_coding	sorting nexin 12	SNX12
chrX-17	1	OTTSUSG00000002573	59171581	59179437	protein_coding	forkhead box O4	FOXO4
chrX-17	-1	OTTSUSG00000002569	59179897	59182203	protein_coding	chromosome X open reading frame 65	CXorf65
chrX-17	-1	OTTSUSG00000002570	59182628	59186885	protein_coding	interleukin 2 receptor, gamma	IL2RG
chrX-17	1	OTTSUSG00000002571	59189953	59213430	protein_coding	mediator complex subunit 12	MED12
chrX-17	1	OTTSUSG00000002574	59215189	59239721	protein_coding	neuroligin 3	NLGN3
chrX-17	-1	OTTSUSG00000001952	59271542	59271971	processed_pseudogene	ribosomal protein S23 (RPS23) pseudogene	CH242-239N4.2
chrX-17	1	OTTSUSG00000001953	59275818	59283280	protein_coding	gap junction protein, beta 1, 32kDa	GJB1
chrX-17	-1	OTTSUSG00000002575	59295713	59297432	protein_coding	zinc finger, MYM-type 3	ZMYM3
chrX-17	-1	OTTSUSG00000002576	59298096	59298603	processed_pseudogene	glycine cleavage system protein H (aminomethyl carrier) (GCSH) pseudogene	CH242-239N4.4
chrX-17	1	OTTSUSG00000001954	59345926	59346499	processed_pseudogene	ras homolog gene family pseudogene	CH242-239N4.3
chrX-17	1	OTTSUSG00000005237	59388997	59397017	protein_coding	TAF1 RNA polymerase II, TATA box binding protein (TBP)-associated factor, 250kDa	TAF1
chrX-17	1	OTTSUSG00000005238	59406007	59407217	artifact	artifact gene	WTSI_1005-198O14.2
chrX-17	1	OTTSUSG00000002101	59487941	59525357	protein_coding	O-linked N-acetylglucosamine (GlcNAc) transferase (UDP-N-acetylglucosamine:polypeptide-N-acetylglucosaminyl transferase)	OGT
chrX-17	1	OTTSUSG00000002100	59545935	59555699	protein_coding	acidic repeat containing	ACRC
chrX-17	-1	OTTSUSG00000002099	59558873	59562241	protein_coding	chemokine (C-X-C motif) receptor 3	CXCR3
chrX-17	-1	OTTSUSG00000002098	59607478	59610262	processed_transcript	novel transcript	CH242-94E16.3
chrX-17	1	OTTSUSG00000005015	59646646	59649478	processed_transcript	novel transcript	CH242-94E16.5
chrX-17	-1	OTTSUSG00000005016	59661043	59663874	processed_transcript	novel transcript	CH242-302A8.1
chrX-17	-1	OTTSUSG00000005017	59975173	59979573	protein_coding	retrotransposon gag domain containing 4	RGAG4
chrX-17	1	OTTSUSG00000005018	59979903	59992670	protein_coding	NHS-like 2	NHSL2
chrX-17	1	OTTSUSG00000005030	60001340	60002214	processed_transcript	novel transcript	CH242-396K9.2
chrX-17	1	OTTSUSG00000005031	60036655	60111110	protein_coding	protein (peptidylprolyl cis/trans isomerase) NIMA-interacting, 4 (parvulin)	PIN4
chrX-17	-1	OTTSUSG00000005032	60054002	60084784	protein_coding	excision repair cross-complementing rodent repair deficiency, complementation group 6-like	ERCC6L
chrX-17	-1	OTTSUSG00000005033	60116520	60122405	protein_coding	ribosomal protein S4, X-linked	RPS4X
chrX-17	-1	OTTSUSG00000005034	60129286	60129763	processed_pseudogene	cofilin 1 (non-muscle) (CFL1) pseudogene	CH242-396K9.6
chrX-17	-1	OTTSUSG00000005035	60146337	60152031	protein_coding	Cbp/p300-interacting transactivator, with Glu/Asp-rich carboxy-terminal domain, 1	CITED1
chrX-17	-1	OTTSUSG00000005036	60177441	60417552	protein_coding	histone deacetylase 8	HDAC8
chrX-17	-1	OTTSUSG00000005037	60423116	60558419	protein_coding	phosphorylase kinase, alpha 1 (muscle)	PHKA1
chrX-17	1	OTTSUSG00000005039	60672253	60676324	protein_coding	DMRT-like family C1B	DMRTC1B
chrX-17	-1	OTTSUSG00000005038	60692495	60696566	protein_coding	DMRT-like family C1	DMRTC1
chrX-17	1	OTTSUSG00000005043	60806126	60807000	protein_coding	poly(A) binding protein, cytoplasmic 1-like 2B	PABPC1L2B
chrX-17	-1	OTTSUSG00000005042	60827870	60828741	protein_coding	poly(A) binding protein, cytoplasmic 1-like 2A	PABPC1L2A
chrX-17	-1	OTTSUSG00000005041	60916270	60918187	protein_coding	nucleosome assembly protein 1-like 6	NAP1L6
chrX-17	-1	OTTSUSG00000005040	60945354	60947949	protein_coding	nucleosome assembly protein 1-like 2	NAP1L2
chrX-17	1	OTTSUSG00000002908	61069728	61078458	protein_coding	caudal type homeobox 4	CDX4
chrX-17	1	OTTSUSG00000002909	61154657	61208581	protein_coding	cysteine-rich hydrophobic domain 1	CHIC1
chrX-17	-1	OTTSUSG00000005399	61255618	61271500	processed_transcript	X (inactive)-specific transcript (non-protein coding)	XIST
chrX-17	-1	OTTSUSG00000005400	61276632	61278556	artifact	artifact	CH242-76N16.4
chrX-17	-1	OTTSUSG00000005401	61282632	61284817	artifact	artifact	CH242-76N16.3
chrX-17	1	OTTSUSG00000005285	61496405	61497178	processed_pseudogene	eukaryotic translation elongation factor 1 alpha 2 (EEF1A2) pseudogene	CH242-378E11.1
chrX-17	-1	OTTSUSG00000005402	61531120	61586942	processed_transcript	novel transcript	CH242-378E11.2
chrX-17	1	OTTSUSG00000005403	61592224	61593048	protein_coding	zinc finger, CCHC domain containing 13	ZCCHC13
chrX-17	1	OTTSUSG00000005085	61727026	61837612	protein_coding	solute carrier family 16, member 2 (thyroid hormone transporter)	SLC16A2
chrX-17	-1	OTTSUSG00000005086	61873334	61898656	protein_coding	ring finger protein, LIM domain interacting	RLIM
chrX-17	-1	OTTSUSG00000005087	61951719	62100001	protein_coding	KIAA2022	KIAA2022
chrX-17	1	OTTSUSG00000005404	62015898	62016131	processed_pseudogene	chromosome 11 open reading frame 48 (C11orf48) pseudogene	CH242-382D9.1
chrX-17	-1	OTTSUSG00000001812	62167334	62293005	protein_coding	ATP-binding cassette, sub-family B (MDR/TAP), member 7	ABCB7
chrX-17	1	OTTSUSG00000001813	62406969	62428138	protein_coding	uracil phosphoribosyltransferase (FUR1) homolog (S. cerevisiae)	UPRT
chrX-17	-1	OTTSUSG00000005061	62465528	62565120	protein_coding	zinc finger, DHHC-type containing 15	ZDHHC15
chrX-17	-1	OTTSUSG00000005405	62606962	62607540	processed_pseudogene	ribosomal protein L9 (RPL9) pseudogene	CH242-98M23.1
chrX-17	1	OTTSUSG00000005467	62805903	62808150	protein_coding	melanoma antigen family E, 2	MAGEE2
chrX-17	1	OTTSUSG00000005062	62883911	62891916	protein_coding	polysaccharide biosynthesis domain containing 1	PBDC1
chrX-17	1	OTTSUSG00000005406	62927708	62928922	processed_pseudogene	chromosome 5 open reading frame 44 (C5orf44) pseudogene	CH242-229M1.2
chrX-17	1	OTTSUSG00000005407	63030536	63031297	processed_pseudogene	acidic (leucine-rich) nuclear phosphoprotein 32 family, member E (ANP32E) pseudogene	CH242-219G1.1
chrX-17	1	OTTSUSG00000001862	63290832	63292335	processed_pseudogene	v-akt murine thymoma viral oncogene homolog 1 (AKT1) pseudogene	CH242-22N6.1
chrX-17	1	OTTSUSG00000002613	63528731	63538112	protein_coding	fibroblast growth factor 16	FGF16
chrX-17	-1	OTTSUSG00000002615	63561157	63850212	protein_coding	alpha thalassemia/mental retardation syndrome X-linked	ATRX
chrX-17	1	OTTSUSG00000002614	63561160	63644315	processed_transcript	novel transcript, antisense to ATRX	CH242-77E21.3
chrX-17	-1	OTTSUSG00000002901	63872104	63936345	protein_coding	magnesium transporter 1	MAGT1
chrX-17	1	OTTSUSG00000002902	63940302	63946902	protein_coding	cytochrome c oxidase subunit VIIb	COX7B
chrX-17	1	OTTSUSG00000002552	64002220	64085129	protein_coding	ATPase, Cu++ transporting, alpha polypeptide	ATP7A
chrX-17	-1	OTTSUSG00000002903	64100251	64100560	processed_pseudogene	cytochrome c, somatic (CYCS) pseudogene	CH242-477H4.2
chrX-17	1	OTTSUSG00000002904	64117366	64117702	processed_pseudogene	ribosomal protein, large, P1 (RPLP1) pseudogene	CH242-477H4.3
chrX-17	1	OTTSUSG00000001414	64165773	64188656	protein_coding	phosphoglycerate kinase 1	PGK1
chrX-17	-1	OTTSUSG00000001415	64185735	64207043	protein_coding	TAF9B RNA polymerase II, TATA box binding protein (TBP)-associated factor, 31kDa	TAF9B
chrX-17	1	OTTSUSG00000001416	64239541	64240813	processed_pseudogene	ring finger protein, transmembrane 1 (RNFT1) pseudogene	CH242-173B9.5
chrX-17	-1	OTTSUSG00000001417	64261513	64264965	unprocessed_pseudogene	fibronectin type III pseudogene	CH242-173B9.4
chrX-17	-1	OTTSUSG00000001418	64327418	64327958	processed_pseudogene	ADP-ribosylation factor 1 (ARF1) pseudogene	CH242-173B9.3
chrX-17	-1	OTTSUSG00000005088	64360900	64385796	protein_coding	CysLT1 receptor	CYCLT1
chrX-17	-1	OTTSUSG00000002910	64707290	64709627	processed_pseudogene	zinc finger, CCHC domain containing 5 (ZCCHC5) pseudogene	CH242-52A15.2
chrX-17	1	OTTSUSG00000001043	64843800	64856054	protein_coding	lysophosphatidic acid receptor 4	LPAR4
chrX-17	1	OTTSUSG00000002911	65094207	65109919	protein_coding	purinergic receptor P2Y, G-protein coupled, 10	P2RY10
chrX-17	1	OTTSUSG00000002912	65296917	65299613	protein_coding	G protein-coupled receptor 174	GPR174
chrX-17	-1	OTTSUSG00000002913	65405869	65413134	protein_coding	integral membrane protein 2A	ITM2A
chrX-17	-1	OTTSUSG00000003143	65527836	65528445	processed_pseudogene	uracil-DNA glycosylase (UNG) pseudogene	CH242-14J15.1
chrX-17	1	OTTSUSG00000003144	65802189	65818976	protein_coding	T-box 22	TBX22
chrX-17	-1	OTTSUSG00000003145	65870796	65871146	processed_pseudogene	protein tyrosine phosphatase type IVA, member 1 (PTP4A1) pseudogene	CH242-247O11.2
chrX-17	1	OTTSUSG00000005411	65965611	65965914	processed_pseudogene	high mobility group nucleosome binding domain 1 (HMGN1) pseudogene	CH242-95F18.1
chrX-17	1	OTTSUSG00000002983	66071642	66095716	protein_coding	family with sequence similarity 46, member D	FAM46D
chrX-17	-1	OTTSUSG00000002984	66217200	66376633	protein_coding	bromodomain and WD repeat domain containing 3	BRWD3
chrX-17	1	OTTSUSG00000005468	66389746	66390778	artifact	novel transcript	CH242-238J6.2
chrX-17	-1	OTTSUSG00000002985	66417094	66419827	processed_pseudogene	PWWP domain containing 2A (PWWP2A) pseudogene	CH242-238J6.1
chrX-17	-1	OTTSUSG00000005089	66515187	66523893	protein_coding	high mobility group nucleosome binding domain 5	HMGN5
chrX-17	1	OTTSUSG00000003146	66589753	66681287	protein_coding	SH3 domain binding glutamic acid-rich protein like	SH3BGRL
chrX-17	1	OTTSUSG00000003147	66697640	66698899	processed_pseudogene	nucleobindin 2 (NUCB2) pseudogene	CH242-270H1.2
chrX-17	-1	OTTSUSG00000003148	67684276	67686495	processed_pseudogene	endogenous retrovirus group K family member pseudogene	CH242-228F19.1
chrX-17	1	OTTSUSG00000001539	68825425	68826671	protein_coding	POU class 3 homeobox 4	POU3F4
chrX-17	1	OTTSUSG00000005410	69087181	69150762	protein_coding	cylicin, basic protein of sperm head cytoskeleton 1	CYLC1
chrX-17	-1	OTTSUSG00000001796	69230483	69231764	processed_pseudogene	pleckstrin homology domain containing, family A (phosphoinositide binding specific) member 1 (PLEKHA1) pseudogene	CH242-94N2.2
chrX-17	-1	OTTSUSG00000001797	69300120	69474209	protein_coding	ribosomal protein S6 kinase, 90kDa, polypeptide 6	RPS6KA6
chrX-17	-1	OTTSUSG00000005409	69621391	69907118	protein_coding	highly divergent homeobox	HDX
chrX-17	1	OTTSUSG00000001985	70472996	70546174	protein_coding	apolipoprotein O-like	APOOL
chrX-17	-1	OTTSUSG00000005091	70550231	70574051	protein_coding	spermidine/spermine N1-acetyl transferase-like 1	SATL1
chrX-17	1	OTTSUSG00000005408	70587065	70636054	processed_transcript	novel transcript	CH242-302K6.3
chrX-17	-1	OTTSUSG00000005830	70664788	70666725	processed_transcript	novel transcript	CH242-302K6.4
chrX-17	1	OTTSUSG00000005092	70666942	70689133	protein_coding	zinc finger protein 711	ZNF711
chrX-17	-1	OTTSUSG00000005093	70695925	70770956	protein_coding	premature ovarian failure, 1B	POF1B
chrX-17	-1	OTTSUSG00000002606	71009223	71009682	processed_pseudogene	eukaryotic translation initiation factor 5A (EIF5A) pseudogene	CH242-250A21.1
chrX-17	-1	OTTSUSG00000003114	71065239	71067376	processed_transcript	novel transcript	CH242-33O21.2
chrX-17	-1	OTTSUSG00000003115	71067707	71257599	protein_coding	choroideremia (Rab escort protein 1)	CHM
chrX-17	1	OTTSUSG00000003116	71328820	71893674	protein_coding	dachshund homolog 2 (Drosophila)	DACH2
chrX-17	-1	OTTSUSG00000003117	71947670	71949575	processed_pseudogene	kelch-like 7 (Drosophila) (KLHL7) pseudogene	CH242-91O1.2
chrX-17	1	OTTSUSG00000001902	72419469	72420312	processed_pseudogene	nucleophosmin (nucleolar phosphoprotein B23, numatrin) (NPM1) pseudogene	CH242-289H11.1
chrX-17	1	OTTSUSG00000005094	72517990	72616471	protein_coding	kelch-like 4 (Drosophila)	KLHL4
chrX-17	1	OTTSUSG00000001412	72823694	72825536	processed_pseudogene	poly(A) binding protein, cytoplasmic 1 (PABPC1) pseudogene	CH242-157F23.1
chrX-17	-1	OTTSUSG00000005095	72915422	72915860	processed_pseudogene	ubiquitin-conjugating enzyme E2D 1 (UBE2D1) pseudogene	CH242-151C9.3
chrX-17	1	OTTSUSG00000001399	72979200	72980291	processed_pseudogene	novel pseudogene	CH242-151C9.2
chrX-17	1	OTTSUSG00000001595	73372561	73373557	processed_pseudogene	cathepsin B (CTSB) pseudogene	CH242-208M4.1
chrX-17	1	OTTSUSG00000001872	73941964	73942279	processed_pseudogene	COX assembly mitochondrial protein homolog (S. cerevisiae) (CMC1) pseudogene	CH242-247N16.2
chrX-17	-1	OTTSUSG00000001871	73999055	73999310	processed_pseudogene	cadherin 1, type 1, E-cadherin (epithelial) (CDH1) pseudogene	CH242-247N16.1
chrX-17	1	OTTSUSG00000005239	74238554	74239813	artifact	artifact gene	CH242-238E24.1
chrX-17	1	OTTSUSG00000000971	74395376	74396585	processed_pseudogene	C-terminal binding protein 2 (CTBP2) pseudogene	CH242-112O1.1
chrX-17	-1	OTTSUSG00000001860	74588685	74589162	processed_pseudogene	zinc finger, AN1-type domain 6 (ZFAND6) pseudogene	CH242-184K14.2
chrX-17	-1	OTTSUSG00000001025	75037564	75038530	processed_pseudogene	survival of motor neuron (SMN) pseudogene	CH242-132M16.1
chrX-17	1	OTTSUSG00000005059	75423469	75424248	protein_coding	TGFB-induced factor homeobox 2-like, X-linked	TGIF2LX
chrX-17	1	OTTSUSG00000005063	76679363	76683240	protein_coding	poly(A) binding protein, cytoplasmic 5	PABPC5
chrX-17	1	OTTSUSG00000002666	77086458	77592939	protein_coding	protocadherin 11 X-linked	PCDH11X
chrX-17	1	OTTSUSG00000003471	77960052	77960507	processed_pseudogene	excision repair cross-complementing rodent repair deficiency, complementation group 6-like 2 (ERCC6L2) pseudogene	CH242-255L16.1
chrX-17	1	OTTSUSG00000001599	78388293	78389280	processed_pseudogene	heterogeneous nuclear ribonucleoprotein A2/B1 (HNRNPA2B1) pseudogene	CH242-217N3.1
chrX-17	-1	OTTSUSG00000003470	78791167	78793784	protein_coding	nucleosome assembly protein 1-like 3	NAP1L3
chrX-17	1	OTTSUSG00000002609	78794333	78825941	protein_coding	family with sequence similarity 133, member A	FAM133A
chrX-17	1	OTTSUSG00000003469	79101707	79102093	processed_pseudogene	NHP2 non-histone chromosome protein 2-like 1 (S. cerevisiae) (NHP2L1) pseudogene	CH242-203F13.1
chrX-17	-1	OTTSUSG00000003468	79635128	79638986	processed_pseudogene	high density lipoprotein binding protein (HDLBP) pseudogene	CH242-102I9.1
chrX-17	1	OTTSUSG00000001912	80293852	80294371	processed_pseudogene	heterogeneous nuclear ribonucleoprotein D-like (HNRPDL) pseudogene	CH242-320P11.1
chrX-17	-1	OTTSUSG00000002013	80985011	80985875	processed_pseudogene	spermidine synthase (SRM) pseudogene	CH242-281L15.1
chrX-17	-1	OTTSUSG00000002014	81185804	81186044	processed_pseudogene	creatine kinase, brain (CKB) pseudogene	CH242-442M8.1
chrX-17	1	OTTSUSG00000001556	81246963	82159845	protein_coding	diaphanous homolog 2 (Drosophila)	DIAPH2
chrX-17	1	OTTSUSG00000003090	81461383	81462104	unitary_pseudogene	replication protein A4, 30kDa	RPA4
chrX-17	1	OTTSUSG00000003091	81826478	81827960	artifact	artifact	CH242-282M22.1
chrX-17	1	OTTSUSG00000001596	81914005	81914341	processed_pseudogene	transcription elongation factor B (SIII), polypeptide 1 (15kDa, elongin C) (TCEB1) pseudogene	CH242-210O13.1
chrX-17	-1	OTTSUSG00000003092	82582009	82584461	processed_pseudogene	karyopherin (importin) beta 1 (KPNB1) pseudogene	CH242-196A22.1
chrX-17	1	OTTSUSG00000003093	82893399	82894712	processed_pseudogene	WD repeat domain, phosphoinositide interacting 2 (WIPI2) pseudogene	CH242-8B11.1
chrX-17	1	OTTSUSG00000001411	83545262	83545730	processed_pseudogene	ribosomal protein L10a (RPL10A) pseudogene	CH242-156E5.1
chrX-17	-1	OTTSUSG00000003149	84191817	84193546	processed_pseudogene	Pol polyprotein pseudogene	CH242-51E15.1
chrX-17	-1	OTTSUSG00000003150	84679111	84800912	protein_coding	protocadherin 19	PCDH19
chrX-17	1	OTTSUSG00000003151	84917026	84940037	protein_coding	tenomodulin	TNMD
chrX-17	-1	OTTSUSG00000003152	84971407	84980765	protein_coding	tetraspanin 6	TSPAN6
chrX-17	1	OTTSUSG00000003153	84984531	85011654	protein_coding	sushi-repeat containing protein, X-linked 2	SRPX2
chrX-17	-1	OTTSUSG00000003154	85015322	85085197	protein_coding	synaptotagmin-like 4	SYTL4
chrX-17	-1	OTTSUSG00000003165	85147455	85154160	processed_pseudogene	tRNA methyltransferase 12 homolog (S. cerevisiae) (TRMT12) pseudogene	CH242-34M18.2
chrX-17	1	OTTSUSG00000003166	85156326	85186401	protein_coding	cleavage stimulation factor, 3' pre-RNA, subunit 2, 64kDa	CSTF2
chrX-17	-1	OTTSUSG00000003167	85188055	85222972	protein_coding	NADPH oxidase 1	NOX1
chrX-17	-1	OTTSUSG00000002524	85262083	85277996	protein_coding	XK, Kell blood group complex subunit-related, X-linked	XKRX
chrX-17	1	OTTSUSG00000002525	85317243	85331877	protein_coding	ADP-ribosylation factor-like 13A	ARL13A
chrX-17	-1	OTTSUSG00000002526	85346667	85389229	protein_coding	TRM2 tRNA methyltransferase 2 homolog B (S. cerevisiae)	TRMT2B
chrX-17	1	OTTSUSG00000000973	85409222	85422622	protein_coding	transmembrane protein 35	TMEM35
chrX-17	1	OTTSUSG00000000974	85424148	85474313	protein_coding	centromere protein I	CENPI
chrX-17	1	OTTSUSG00000003168	85519615	85573555	protein_coding	dystrophin related protein 2	DRP2
chrX-17	-1	OTTSUSG00000003169	85577931	85598735	protein_coding	TAF7-like RNA polymerase II, TATA box binding protein (TBP)-associated factor, 50kDa	TAF7L
chrX-17	-1	OTTSUSG00000003170	85625848	85628738	protein_coding	translocase of inner mitochondrial membrane 8 homolog A (yeast)	TIMM8A
chrX-17	-1	OTTSUSG00000003171	85629232	85662246	protein_coding	Bruton agammaglobulinemia tyrosine kinase	BTK
chrX-17	1	OTTSUSG00000003172	85666091	85670010	protein_coding	ribosomal protein L36a	RPL36A
chrX-17	1	OTTSUSG00000003173	85666119	85684285	protein_coding	RPL36A-HNRNPH2 readthrough	RPL36A-HNRNPH2
chrX-17	-1	OTTSUSG00000003174	85671623	85680311	protein_coding	galactosidase, alpha	GLA
chrX-17	1	OTTSUSG00000003175	85680206	85686110	protein_coding	heterogeneous nuclear ribonucleoprotein H2 (H')	HNRNPH2
chrX-17	1	OTTSUSG00000003176	85740460	85770742	protein_coding	armadillo repeat containing, X-linked 4	ARMCX4
chrX-17	1	OTTSUSG00000005394	85780559	85805465	protein_coding	armadillo repeat containing, X-linked 1	ARMCX1
chrX-17	-1	OTTSUSG00000002531	85827490	85830438	protein_coding	armadillo repeat containing, X-linked 6	ARMCX6
chrX-17	1	OTTSUSG00000001022	85835702	85839090	protein_coding	armadillo repeat containing, X-linked 3	ARMCX3
chrX-17	-1	OTTSUSG00000001023	85861685	85871596	protein_coding	armadillo repeat containing, X-linked 2	ARMCX2
chrX-17	1	OTTSUSG00000005838	85871527	85872471	processed_transcript	novel transcript	CH242-129F20.5
chrX-17	-1	OTTSUSG00000005395	85986492	86009057	protein_coding	nuclear RNA export factor 5	NXF5
chrX-17	-1	OTTSUSG00000005396	86044138	86080316	protein_coding	zinc finger, matrin-type 1	ZMAT1
chrX-17	1	OTTSUSG00000001549	86228759	86230755	protein_coding	transcription elongation factor A (SII)-like 2	TCEAL2
chrX-17	-1	OTTSUSG00000001550	86244992	86247034	protein_coding	transcription elongation factor A (SII)-like 6	TCEAL6
chrX-17	-1	OTTSUSG00000001551	86255178	86257567	protein_coding	brain expressed, X-linked 5	BEX5
chrX-17	1	OTTSUSG00000002941	86303710	86306119	unprocessed_pseudogene	PRAME family member pseudogene	CH242-216C10.1
chrX-17	1	OTTSUSG00000005724	86333635	86343571	protein_coding	nuclear RNA export factor 2	NXF2
chrX-17	-1	OTTSUSG00000002943	86352230	86362186	protein_coding	nuclear RNA export factor 2B	NXF2B
chrX-17	-1	OTTSUSG00000002944	86389370	86392082	processed_pseudogene	PRAME family member pseudogene	CH242-216C10.4
chrX-17	-1	OTTSUSG00000005469	86433734	86442263	unprocessed_pseudogene	t-complex 11, testis-specific (TCP11) pseudogene	CH242-56M13.4
chrX-17	-1	OTTSUSG00000002527	86459729	86462742	protein_coding	thymosin beta 15a	TMSB15A
chrX-17	1	OTTSUSG00000005391	86480476	86485096	protein_coding	armadillo repeat containing, X-linked 5	ARMCX5
chrX-17	1	OTTSUSG00000002528	86518307	86525292	protein_coding	G protein-coupled receptor associated sorting protein 1	GPRASP1
chrX-17	1	OTTSUSG00000002529	86603357	86607397	protein_coding	G protein-coupled receptor associated sorting protein 2	GPRASP2
chrX-17	1	OTTSUSG00000002530	86613385	86626495	protein_coding	basic helix-loop-helix domain containing, class B, 9	BHLHB9
chrX-17	1	OTTSUSG00000005392	86745571	86748424	processed_transcript	novel transcript	CH242-21J16.4
chrX-17	-1	OTTSUSG00000005393	86788658	86790313	protein_coding	brain expressed, X-linked 1	BEX1
chrX-17	-1	OTTSUSG00000005386	86825019	86830481	protein_coding	nuclear RNA export factor 3	NXF3
chrX-17	1	OTTSUSG00000005387	86862083	86864020	protein_coding	brain expressed, X-linked 4	BEX4
chrX-17	-1	OTTSUSG00000005388	86890138	86892362	protein_coding	transcription elongation factor A (SII)-like 8	TCEAL8
chrX-17	-1	OTTSUSG00000005389	86907120	86910261	protein_coding	transcription elongation factor A (SII)-like 5	TCEAL5
chrX-17	-1	OTTSUSG00000005390	86912925	86913210	processed_pseudogene	ribosomal protein L30 (RPL30) pseudogene	CH242-59P14.6
chrX-17	-1	OTTSUSG00000005109	86937986	86939555	protein_coding	brain expressed, X-linked 2	BEX2
chrX-17	1	OTTSUSG00000005381	86962671	86964804	protein_coding	transcription elongation factor A (SII)-like 7	TCEAL7
chrX-17	1	OTTSUSG00000005382	86992014	86994261	protein_coding	WW domain binding protein 5	WBP5
chrX-17	1	OTTSUSG00000005108	87015612	87017095	protein_coding	nerve growth factor receptor (TNFRSF16) associated protein 1	NGFRAP1
chrX-17	-1	OTTSUSG00000002412	87057078	87058194	processed_pseudogene	AMME chromosomal region gene 1-like (AMMECR1L) pseudogene	CH242-220O15.1
chrX-17	1	OTTSUSG00000005378	87190246	87192372	protein_coding	transcription elongation factor A (SII)-like 4	TCEAL4
chrX-17	1	OTTSUSG00000002414	87203037	87204950	protein_coding	transcription elongation factor A (SII)-like 3	TCEAL3
chrX-17	1	OTTSUSG00000002709	87234027	87236027	protein_coding	transcription elongation factor A (SII)-like 1	TCEAL1
chrX-17	-1	OTTSUSG00000002710	87268779	87281300	protein_coding	mortality factor 4 like 2	MORF4L2
chrX-17	-1	OTTSUSG00000002713	87299912	87327858	protein_coding	glycine receptor, alpha 4	GLRA4
chrX-17	1	OTTSUSG00000005440	87308120	87309712	unitary_pseudogene	transmembrane protein 31 (TMEM31) pseudogene	CH242-149K17.3
chrX-17	1	OTTSUSG00000002711	87382066	87400062	protein_coding	proteolipid protein 1	PLP1
chrX-17	-1	OTTSUSG00000002712	87437888	87447971	protein_coding	RAB9B, member RAS oncogene family	RAB9B
chrX-17	-1	OTTSUSG00000005449	87610978	87611373	unitary_pseudogene	H2B histone family, member W, testis-specific (H2BFWT) pseudogene	CH242-209D19.3
chrX-17	-1	OTTSUSG00000005110	87633910	87663832	protein_coding	thymosin beta 15B	TMSB15B
chrX-17	-1	OTTSUSG00000005380	87653769	87663870	protein_coding	solute carrier family 25, member 53	SLC25A53
chrX-17	1	OTTSUSG00000005836	87664099	87667072	polymorphic_pseudogene	zinc finger, CCHC domain containing 18	ZCCHC18
chrX-17	-1	OTTSUSG00000005831	87695339	87714538	processed_transcript	novel transcript	CH242-209D19.4
chrX-17	1	OTTSUSG00000003098	87738162	87753716	protein_coding	family with sequence similarity 199, X-linked	FAM199X
chrX-17	-1	OTTSUSG00000003099	87787240	87792964	protein_coding	ESX homeobox 1	ESX1
chrX-17	1	OTTSUSG00000003100	88140127	89254708	protein_coding	interleukin 1 receptor accessory protein-like 2	IL1RAPL2
chrX-17	-1	OTTSUSG00000003101	88747192	88748449	protein_coding	testis expressed 13A	TEX13A
chrX-17	-1	OTTSUSG00000003102	88785397	88785944	processed_pseudogene	heterogeneous nuclear ribonucleoprotein K (HNRNPK) pseudogene	CH242-404H22.1
chrX-17	1	OTTSUSG00000003103	89326526	89455372	protein_coding	Nik related kinase	NRK
chrX-17	-1	OTTSUSG00000003104	89500660	89506337	protein_coding	serpin peptidase inhibitor, clade A (alpha-1 antiproteinase, antitrypsin), member 7	SERPINA7
chrX-17	1	OTTSUSG00000003105	89577441	89606666	protein_coding	melanoma associated antigen (mutated) 1-like 1	MUM1L1
chrX-17	-1	OTTSUSG00000003106	89681793	89683558	processed_pseudogene	endogenous retrovirus group K family member psuedogene	CH242-71D22.1
chrX-17	-1	OTTSUSG00000003107	89765845	89768613	processed_transcript	novel transcript	CH242-71D22.2
chrX-17	1	OTTSUSG00000003108	89817424	89895257	protein_coding	chromosome X open reading frame 57	CXorf57
chrX-17	-1	OTTSUSG00000003109	89854456	89854784	processed_pseudogene	ring-box 1, E3 ubiquitin protein ligase (RBX1) pseudogene	CH242-85J15.2
chrX-17	-1	OTTSUSG00000003110	89890270	89943133	processed_transcript	novel transcript, antisense to CXorf57 and RNF128	CH242-85J15.3
chrX-17	1	OTTSUSG00000001033	89903661	90003424	protein_coding	ring finger protein 128	RNF128
chrX-17	1	OTTSUSG00000001400	90009142	90080221	protein_coding	TBC1 domain family, member 8B (with GRAM domain)	TBC1D8B
chrX-17	-1	OTTSUSG00000003111	90043934	90044321	processed_pseudogene	ribosomal protein S24 (RPS24) pseudogene	CH242-151D17.4
chrX-17	-1	OTTSUSG00000001401	90107155	90110491	protein_coding	ripply1 homolog (zebrafish)	RIPPLY1
chrX-17	1	OTTSUSG00000003112	90107246	90147546	protein_coding	claudin 2	CLDN2
chrX-17	-1	OTTSUSG00000003113	90161135	90219116	protein_coding	MORC family CW-type zinc finger 4	MORC4
chrX-17	-1	OTTSUSG00000005064	90309294	90366903	protein_coding	RNA binding motif protein 41	RBM41
chrX-17	-1	OTTSUSG00000002657	90370487	90450151	protein_coding	nucleoporin 62kDa C-terminal like	NUP62CL
chrX-17	1	OTTSUSG00000002658	90450236	90488176	protein_coding	PIH1 domain containing 3	PIH1D3
chrX-17	1	OTTSUSG00000005097	90773090	90843051	protein_coding	FERM and PDZ domain containing 3	FRMPD3
chrX-17	1	OTTSUSG00000005098	90866912	90895363	protein_coding	phosphoribosyl pyrophosphate synthetase 1	PRPS1
chrX-17	-1	OTTSUSG00000005099	90963280	91025094	protein_coding	TSC22 domain family, member 3	TSC22D3
chrX-17	-1	OTTSUSG00000005100	90977540	90978681	artifact	artifact	CH242-294L14.3
chrX-17	1	OTTSUSG00000005101	90996498	91051014	protein_coding	nuclear cap binding protein subunit 2-like	NCBP2L
chrX-17	1	OTTSUSG00000005102	91085819	91186868	protein_coding	midline 2	MID2
chrX-17	1	OTTSUSG00000005103	91168302	91168967	processed_pseudogene	cytochrome c, somatic (CYCS) pseudogene	CH242-15O4.2
chrX-17	1	OTTSUSG00000005104	91217641	91219260	processed_pseudogene	NLR family, pyrin domain protein family pseudogene	CH242-32D24.1
chrX-17	-1	OTTSUSG00000005105	91224941	91226228	protein_coding	testis expressed 13B	TEX13B
chrX-17	1	OTTSUSG00000005817	91228275	91233090	transcribed_unprocessed_pseudogene	NLR family, pyrin domain containing family pseudogene	CH242-32D24.3
chrX-17	1	OTTSUSG00000005106	91260490	91326249	protein_coding	V-set and immunoglobulin domain containing 1	VSIG1
chrX-17	-1	OTTSUSG00000005147	91332255	91340574	protein_coding	proteasome (prosome, macropain) 26S subunit, non-ATPase, 10	PSMD10
chrX-17	1	OTTSUSG00000000959	91337917	91425791	protein_coding	ATG4 autophagy related 4 homolog A (S. cerevisiae)	ATG4A
chrX-17	1	OTTSUSG00000005149	91364191	91364827	processed_pseudogene	eukaryotic translation elongation factor 1 alpha 1 (EEF1A1) pseudogene	CH242-276J1.3
chrX-17	-1	OTTSUSG00000005150	91426928	91747199	protein_coding	collagen, type IV, alpha 6	COL4A6
chrX-17	1	OTTSUSG00000005151	91748778	91973253	protein_coding	collagen, type IV, alpha 5	COL4A5
chrX-17	-1	OTTSUSG00000002626	92007056	92011006	protein_coding	insulin receptor substrate 4	IRS4
chrX-17	1	OTTSUSG00000002625	92010608	92012109	processed_transcript	novel transcript, antisense to IRS4	CH242-477D6.2
chrX-17	1	OTTSUSG00000005152	92250550	92251317	processed_pseudogene	coatomer protein complex, subunit epsilon (COPE) pseudogene	CH242-6N5.1
chrX-17	-1	OTTSUSG00000005153	92349300	92439786	unitary_pseudogene	guanylate cyclase 2F, retinal	GUCY2F
chrX-17	1	OTTSUSG00000002628	92475477	92481709	protein_coding	nuclear transport factor 2-like export factor 2	NXT2
chrX-17	-1	OTTSUSG00000002629	92531104	92532567	protein_coding	KCNE1-like	KCNE1L
chrX-17	-1	OTTSUSG00000002631	92531449	92567936	protein_coding	novel protein	CH242-17O13.4
chrX-17	-1	OTTSUSG00000002630	92550811	92627585	protein_coding	acyl-CoA synthetase long-chain family member 4	ACSL4
chrX-17	1	OTTSUSG00000005484	92765544	92767109	processed_transcript	novel transcript	FQ976798.1
chrX-17	1	OTTSUSG00000005240	93084024	93085120	protein_coding	novel protein similar to transmembrane protein 164	CH242-94P17.1
chrX-17	1	OTTSUSG00000005111	93142644	93325956	protein_coding	transmembrane protein 164	TMEM164
chrX-17	-1	OTTSUSG00000005241	93344208	93456748	protein_coding	Alport syndrome, mental retardation, midface hypoplasia and elliptocytosis chromosomal region gene 1	AMMECR1
chrX-17	1	OTTSUSG00000005242	93595492	93601575	protein_coding	retrotransposon gag domain containing 1	RGAG1
chrX-17	-1	OTTSUSG00000002582	93739457	93871339	protein_coding	chordin-like 1	CHRDL1
chrX-17	1	OTTSUSG00000005112	94155719	94282577	protein_coding	p21 protein (Cdc42/Rac)-activated kinase 3	PAK3
chrX-17	-1	OTTSUSG00000002560	94303087	94332457	protein_coding	calpain 6	CAPN6
chrX-17	-1	OTTSUSG00000002563	94362077	94488922	protein_coding	doublecortin	DCX
chrX-17	1	OTTSUSG00000002068	94689215	94753337	protein_coding	asparagine-linked glycosylation 13 homolog (S. cerevisiae)	ALG13
chrX-17	-1	OTTSUSG00000005113	94768922	94908326	protein_coding	transient receptor potential cation channel, subfamily C, member 5	TRPC5
chrX-17	1	OTTSUSG00000001879	95242640	95242874	processed_pseudogene	chromosome 1 open reading frame 151 (C1orf151) pseudogene	CH242-25L17.1
chrX-17	1	OTTSUSG00000001880	95375800	95377570	protein_coding	zinc finger, CCHC domain containing 16	ZCCHC16
chrX-17	-1	OTTSUSG00000002643	95509567	95531254	protein_coding	lipoma HMGIC fusion partner-like 1	LHFPL1
chrX-17	-1	OTTSUSG00000001420	95626371	95692538	protein_coding	angiomotin	AMOT
chrX-17	-1	OTTSUSG00000003177	95876579	95877482	processed_pseudogene	DnaJ (Hsp40) homolog, subfamily B, member 6 (DNAJB6) pseudogene	CH242-175A14.1
chrX-17	-1	OTTSUSG00000003178	96340049	96340982	processed_pseudogene	glyceraldehyde-3-phosphate dehydrogenase (GAPDH) pseudogene	CH242-353D8.1
chrX-17	-1	OTTSUSG00000003179	96378176	96379146	processed_pseudogene	SH3-domain binding protein 5 (BTK-associated) (SH3BP5) pseudogene	CH242-353D8.2
chrX-17	1	OTTSUSG00000003180	96497798	96498134	processed_pseudogene	histone cluster 1, H2aa (HIST1H2AA) pseudogene	CH242-51I1.1
chrX-17	1	OTTSUSG00000003181	96981325	96981697	processed_pseudogene	ribosomal protein S25 (RPS25) pseudogene	CH242-504J7.1
chrX-17	1	OTTSUSG00000002624	97108607	97361594	protein_coding	5-hydroxytryptamine (serotonin) receptor 2C	HTR2C
chrX-17	-1	OTTSUSG00000005372	97391460	97438797	processed_transcript	novel transcript	CH242-135K13.1
chrX-17	-1	OTTSUSG00000002565	97455025	97491499	protein_coding	interleukin 13 receptor, alpha 2	IL13RA2
chrX-17	-1	OTTSUSG00000003182	97538742	97642209	protein_coding	leucine-rich repeats and calponin homology (CH) domain containing 2	LRCH2
chrX-17	1	OTTSUSG00000003183	97691215	97707826	protein_coding	leucine zipper protein 4	LUZP4
chrX-17	1	OTTSUSG00000003184	97718297	97720911	processed_transcript	novel transcript	CH242-371L5.2
chrX-17	-1	OTTSUSG00000001802	97969523	97969967	processed_pseudogene	ferritin, light polypeptide (FTL) pseudogene	CH242-219E21.2
chrX-17	1	OTTSUSG00000001801	97974851	98031267	protein_coding	plastin 3	PLS3
chrX-17	1	OTTSUSG00000001410	98077116	98111520	processed_transcript	novel transcript	CH242-154K8.2
chrX-17	-1	OTTSUSG00000005250	98143944	98148658	processed_transcript	novel transcript	PigE-101K14.1
chrX-17	-1	OTTSUSG00000001897	98436638	98440902	protein_coding	angiotensin II receptor, type 2	AGTR2
chrX-17	1	OTTSUSG00000003185	98651389	98704444	protein_coding	solute carrier family 6 (amino acid transporter), member 14	SLC6A14
chrX-17	-1	OTTSUSG00000003186	98664378	98679843	protein_coding	chromosome X open reading frame 61	CXorf61
chrX-17	1	OTTSUSG00000005251	99315001	99315403	processed_pseudogene	ADP-ribosylation factor-like 5A pseudogene 1	ARL5AP1
chrX-17	1	OTTSUSG00000005427	99529919	99530317	processed_pseudogene	ribosomal protein L32 (RPL32) pseudogene	CH242-155B18.1
chrX-17	-1	OTTSUSG00000005115	99761289	99961241	protein_coding	kelch-like 13 (Drosophila)	KLHL13
chrX-17	-1	OTTSUSG00000005371	100016416	100016740	processed_pseudogene	ribosomal protein, large, P1 (RPLP1) pseudogene	CH242-172I16.1
chrX-17	1	OTTSUSG00000005116	100165756	100241297	protein_coding	WD repeat domain 44	WDR44
chrX-17	1	OTTSUSG00000002681	100283995	100483259	protein_coding	dedicator of cytokinesis 11	DOCK11
chrX-17	-1	OTTSUSG00000002682	100421401	100423206	processed_transcript	novel transcript, antisense to DOCK11	CH242-41K13.1
chrX-17	1	OTTSUSG00000001038	100516319	100571594	protein_coding	interleukin 13 receptor, alpha 1	IL13RA1
chrX-17	1	OTTSUSG00000001037	100596623	100599863	protein_coding	zinc finger, CCHC domain containing 12	ZCCHC12
chrX-17	1	OTTSUSG00000002642	100710047	100758879	protein_coding	LON peptidase N-terminal domain and ring finger 3	LONRF3
chrX-17	1	OTTSUSG00000005833	100790349	100793904	protein_coding	novel cancer/testis antigen family 47-like protein	CH242-445E7.3
chrX-17	-1	OTTSUSG00000002641	100800694	100803825	processed_transcript	novel transcript	CH242-445E7.1
chrX-17	1	OTTSUSG00000002683	100950244	100958283	protein_coding	progesterone receptor membrane component 1	PGRMC1
chrX-17	-1	OTTSUSG00000002684	100965163	100996593	protein_coding	A kinase (PRKA) anchor protein 17B	AKAP17A
chrX-17	1	OTTSUSG00000002655	101083067	101121253	protein_coding	solute carrier family 25, member 43	SLC25A43
chrX-17	-1	OTTSUSG00000002656	101088253	101088519	processed_pseudogene	ribosomal protein L36a (RPL36A) pseudogene	CH242-78C24.3
chrX-17	1	OTTSUSG00000002654	101133806	101136711	protein_coding	solute carrier family 25 (mitochondrial carrier; adenine nucleotide translocator), member 5	SLC25A5
chrX-17	-1	OTTSUSG00000002653	101189710	101201408	protein_coding	chromosome X open reading frame 56	CXorf56
chrX-17	1	OTTSUSG00000005370	101213118	101222698	protein_coding	ubiquitin-conjugating enzyme E2A	UBE2A
chrX-17	-1	OTTSUSG00000002647	101225608	101239971	protein_coding	NFKB repressing factor	NKRF
chrX-17	-1	OTTSUSG00000001828	101247695	101321380	protein_coding	septin 6	SEPT6
chrX-17	1	OTTSUSG00000001839	101372776	101374418	protein_coding	sosondowah ankyrin repeat domain family member D	SOWAHD
chrX-17	-1	OTTSUSG00000001838	101393774	101397987	protein_coding	ribosomal protein L39	RPL39
chrX-17	-1	OTTSUSG00000001822	101400765	101421773	protein_coding	UPF3 regulator of nonsense transcripts homolog B (yeast)	UPF3B
chrX-17	-1	OTTSUSG00000001821	101434659	101435906	protein_coding	ring finger protein 113A	RNF113A
chrX-17	1	OTTSUSG00000001837	101435686	101439822	protein_coding	NADH dehydrogenase (ubiquinone) 1 alpha subcomplex, 1, 7.5kDa	NDUFA1
chrX-17	1	OTTSUSG00000001836	101455608	101468586	protein_coding	A kinase (PRKA) anchor protein 14	AKAP14
chrX-17	-1	OTTSUSG00000001820	101472519	101492897	protein_coding	NFKB activating protein	NKAP
chrX-17	-1	OTTSUSG00000005819	101503855	101505500	protein_coding	novel homeobox family member protein	CH242-272B23.6
chrX-17	-1	OTTSUSG00000005820	101520928	101526528	protein_coding	Rhox homeobox family, member 1	RHOXF1
chrX-17	1	OTTSUSG00000001835	101544742	101544856	processed_pseudogene	poly(A) binding protein interacting protein 1 (PAIP1) pseudogene	CH242-375G2.2
chrX-17	1	OTTSUSG00000005415	101586353	101601579	processed_transcript	novel transcript	CH242-375G2.4
chrX-17	1	OTTSUSG00000001834	101621363	101629833	protein_coding	zinc finger and BTB domain containing 33	ZBTB33
chrX-17	-1	OTTSUSG00000001819	101624928	101680894	protein_coding	transmembrane protein 255A	TMEM255A
chrX-17	1	OTTSUSG00000001833	101730541	101751339	protein_coding	ATPase, Na+/K+ transporting, beta 4 polypeptide	ATP1B4
chrX-17	1	OTTSUSG00000001841	101783857	101785961	processed_transcript	novel transcript	CH242-64G23.3
chrX-17	-1	OTTSUSG00000001818	101798251	101840170	protein_coding	lysosomal-associated membrane protein 2	LAMP2
chrX-17	-1	OTTSUSG00000001817	101885139	101925395	protein_coding	cullin 4B	CUL4B
chrX-17	1	OTTSUSG00000001832	101942037	101942673	processed_pseudogene	ribosomal protein L10a (RPL10A) pseudogene	CH242-226A14.3
chrX-17	1	OTTSUSG00000001831	101946057	101958333	protein_coding	malignant T cell amplified sequence 1	MCTS1
chrX-17	-1	OTTSUSG00000001840	101955071	101955659	processed_pseudogene	novel pseudogene	CH242-226A14.5
chrX-17	-1	OTTSUSG00000001816	101970869	101974615	protein_coding	C1GALT1-specific chaperone 1	C1GALT1C1
chrX-17	1	OTTSUSG00000005832	101974860	101988120	processed_transcript	novel transcript	CH242-226A14.6
chrX-17	-1	OTTSUSG00000001907	102277902	102279267	processed_pseudogene	Cas-Br-M (murine) ecotropic retroviral transforming sequence-like 1 (CBLL1) pseudogene	CH242-79N16.1
chrX-17	1	OTTSUSG00000001429	104030710	104453613	protein_coding	glutamate receptor, ionotrophic, AMPA 3	GRIA3
chrX-17	-1	OTTSUSG00000001565	104515361	104628937	protein_coding	THO complex 2	THOC2
chrX-17	1	OTTSUSG00000005117	104686010	104686571	processed_pseudogene	transmembrane protein 37 (TMEM37) pseudogene	CH242-182N10.1
chrX-17	1	OTTSUSG00000000985	104762412	104781176	protein_coding	X-linked inhibitor of apoptosis	XIAP
chrX-17	-1	OTTSUSG00000000986	104819618	104822162	processed_transcript	putative novel transcript	CH242-124P4.2
chrX-17	1	OTTSUSG00000001914	104869280	104961528	protein_coding	stromal antigen 2	STAG2
chrX-17	1	OTTSUSG00000001947	105168512	105191714	protein_coding	SH2 domain containing 1A	SH2D1A
chrX-17	-1	OTTSUSG00000001911	105201316	105755340	protein_coding	teneurin transmembrane protein 1	TENM1
chrX-17	1	OTTSUSG00000001397	106019453	106019606	processed_pseudogene	ribosomal protein L39 (RPL39) pseudogene	CH242-229D21.1
chrX-17	-1	OTTSUSG00000001419	106669948	106671619	protein_coding	DDB1 and CUL4 associated factor 12-like 2	DCAF12L2
chrX-17	-1	OTTSUSG00000005252	106758367	106758817	artifact	artifact gene	CH242-445N23.1
chrX-17	-1	OTTSUSG00000005253	106984512	106985626	protein_coding	DDB1 and CUL4 associated factor 12-like 1	DCAF12L1
chrX-17	1	OTTSUSG00000003187	107157486	107159483	protein_coding	chromosome X open reading frame 64	CXorf64
chrX-17	-1	OTTSUSG00000003188	107285559	107286017	processed_pseudogene	ferritin, light polypeptide (FTL) pseudogene	CH242-520N23.1
chrX-17	-1	OTTSUSG00000003189	108020815	108021469	processed_pseudogene	ribosomal protein L10a (RPL10A) pseudogene	CH242-3L20.1
chrX-17	-1	OTTSUSG00000001554	108281412	108282815	protein_coding	actin-related protein T1	ACTRT1
chrX-17	-1	OTTSUSG00000001555	108305758	108306691	processed_pseudogene	actin pseudogene	CH242-196N11.2
chrX-17	1	OTTSUSG00000003190	109329670	109330463	processed_pseudogene	centrin, EF-hand protein, 2 (CETN2) pseudogene	CH242-218P14.1
chrX-17	-1	OTTSUSG00000003191	109384141	109460199	protein_coding	SWI/SNF related, matrix associated, actin dependent regulator of chromatin, subfamily a, member 1	SMARCA1
chrX-17	1	OTTSUSG00000002369	109479675	109533414	protein_coding	oculocerebrorenal syndrome of Lowe	OCRL
chrX-17	-1	OTTSUSG00000002370	109580937	109590441	protein_coding	apelin	APLN
chrX-17	1	OTTSUSG00000002371	109678016	109706383	protein_coding	X-prolyl aminopeptidase (aminopeptidase P) 2, membrane-bound	XPNPEP2
chrX-17	1	OTTSUSG00000002372	109718095	109733329	protein_coding	SAM and SH3 domain containing 3	SASH3
chrX-17	-1	OTTSUSG00000002373	109745440	109780308	protein_coding	zinc finger, DHHC-type containing 9	ZDHHC9
chrX-17	1	OTTSUSG00000005118	109823343	109844603	protein_coding	UTP14, U3 small nucleolar ribonucleoprotein, homolog A (yeast)	UTP14A
chrX-17	1	OTTSUSG00000002111	109892850	109956119	protein_coding	BCL6 corepressor-like 1	BCORL1
chrX-17	-1	OTTSUSG00000002112	109968100	110005359	protein_coding	E74-like factor 4 (ets domain transcription factor)	ELF4
chrX-17	-1	OTTSUSG00000002113	110020833	110052554	protein_coding	apoptosis-inducing factor, mitochondrion-associated, 1	AIFM1
chrX-17	1	OTTSUSG00000002114	110056644	110067652	protein_coding	RAB33A, member RAS oncogene family	RAB33A
chrX-17	-1	OTTSUSG00000002115	110079365	110139954	protein_coding	zinc finger protein 280C	ZNF280C
chrX-17	1	OTTSUSG00000002116	110173162	110203403	protein_coding	solute carrier family 25 (mitochondrial carrier, brain), member 14	SLC25A14
chrX-17	-1	OTTSUSG00000002125	110216468	110217655	protein_coding	G protein-coupled receptor 119	GPR119
chrX-17	1	OTTSUSG00000005282	110225185	110234666	protein_coding	RNA binding motif protein, X-linked 2	RBMX2
chrX-17	-1	OTTSUSG00000005363	110246799	110261278	processed_transcript	novel transcript	CH242-164K4.2
chrX-17	-1	OTTSUSG00000005364	110273168	110275164	processed_transcript	novel transcript	CH242-164K4.4
chrX-17	-1	OTTSUSG00000005365	110303226	110317728	processed_transcript	novel transcript	CH242-164K4.3
chrX-17	1	OTTSUSG00000002607	110412352	110431747	processed_transcript	novel transcript, antisense to ENOX2	CH242-68L18.2
chrX-17	-1	OTTSUSG00000002608	110428393	110711637	protein_coding	ecto-NOX disulfide-thiol exchanger 2	ENOX2
chrX-17	1	OTTSUSG00000001039	110843904	110882202	protein_coding	Rho GTPase activating protein 36	ARHGAP36
chrX-17	1	OTTSUSG00000005485	110954131	110955054	protein_coding	swine olfactory receptor, family 11, subfamily K, member 1 (sOR11K1)	CH242-94F12.3
chrX-17	-1	OTTSUSG00000005486	110967730	110968668	protein_coding	swine olfactory receptor, family 10, subfamily AA, member 1 (sOR10AA1)	CH242-94F12.4
chrX-17	-1	OTTSUSG00000001040	111019434	111035298	protein_coding	immunoglobulin superfamily, member 1	IGSF1
chrX-17	-1	OTTSUSG00000005487	111081214	111082116	protein_coding	swine olfactory receptor, family 2, subfamily A, member 1 (sOR2AJ1)	CH242-371M9.1
chrX-17	-1	OTTSUSG00000005488	111099860	111100822	protein_coding	swine olfactory receptor, family 5, subfamily R, member 1 (sOR5R1)	CH242-371M9.2
chrX-17	-1	OTTSUSG00000005489	111164538	111165509	protein_coding	swine olfactory receptor, family 9, subfamily H, member 1 (sOR9H1)	CH242-371M9.3
chrX-17	1	OTTSUSG00000001041	111240404	111241464	protein_coding	swine olfactory receptor, family 13, subfamily S, member 1 (sOR13S1)	CH242-141E11.1
chrX-17	1	OTTSUSG00000005490	111254311	111255249	protein_coding	swine olfactory receptor, family 13, subfamily K, member 1 (sOR13K1)	CH242-141E11.2
chrX-17	1	OTTSUSG00000005491	111279103	111280242	unprocessed_pseudogene	olfactory receptor pseudogene	CH242-141E11.4
chrX-17	1	OTTSUSG00000005492	111300006	111300947	protein_coding	swine olfactory receptor, family 13, subfamily K, member 2 (sOR13K2)	CH242-141E11.3
chrX-17	-1	OTTSUSG00000005757	111391795	111396080	processed_transcript	novel transcript, similar to firre intergenic repeating RNA element	CH242-31F15.1
chrX-17	1	OTTSUSG00000005119	111524945	111584805	protein_coding	serine/threonine protein kinase MST4	MST4
chrX-17	-1	OTTSUSG00000005362	111587207	111640077	protein_coding	FERM domain containing 7	FRMD7
chrX-17	-1	OTTSUSG00000002644	111678438	111693086	protein_coding	RAP2C, member of RAS oncogene family	RAP2C
chrX-17	-1	OTTSUSG00000002645	111833957	111875175	protein_coding	muscleblind-like 3 (Drosophila)	MBNL3
chrX-17	-1	OTTSUSG00000005360	111904501	111958691	processed_transcript	novel transcript	CH242-236P10.1
chrX-17	-1	OTTSUSG00000001427	112101702	112392093	protein_coding	heparan sulfate 6-O-sulfotransferase 2	HS6ST2
chrX-17	-1	OTTSUSG00000001798	112440767	112443580	protein_coding	ubiquitin specific peptidase 26	USP26
chrX-17	-1	OTTSUSG00000001799	112654912	112694690	protein_coding	glypican 4	GPC4
chrX-17	-1	OTTSUSG00000001882	112884865	113319998	protein_coding	glypican 3	GPC3
chrX-17	1	OTTSUSG00000002589	113506250	113516773	protein_coding	coiled-coil domain containing 160	CCDC160
chrX-17	1	OTTSUSG00000002590	113595472	113648409	protein_coding	PHD finger protein 6	PHF6
chrX-17	1	OTTSUSG00000002591	113667671	113704327	protein_coding	hypoxanthine phosphoribosyltransferase 1	HPRT1
chrX-17	-1	OTTSUSG00000002705	113730573	113734329	protein_coding	novel protein	CH242-274C3.2
chrX-17	1	OTTSUSG00000002706	113737999	113746801	processed_transcript	novel transcript	CH242-274C3.3
chrX-17	-1	OTTSUSG00000002696	113749861	113907865	protein_coding	placenta-specific 1	PLAC1
chrX-17	-1	OTTSUSG00000002697	113940372	113963344	protein_coding	family with sequence similarity 122B	FAM122B
chrX-17	1	OTTSUSG00000002707	113965648	114028694	protein_coding	family with sequence similarity 122C	FAM122C
chrX-17	-1	OTTSUSG00000002708	113983725	113984229	processed_pseudogene	annexin A2 (ANXA2) pseudogene	CH242-316O6.4
chrX-17	-1	OTTSUSG00000002698	114041009	114132087	protein_coding	motile sperm domain containing 1	MOSPD1
chrX-17	-1	OTTSUSG00000005818	114121301	114132260	processed_transcript	novel transcript	CH242-228L8.3
chrX-17	1	OTTSUSG00000002699	114139662	114140401	protein_coding	novel family with sequence similarity 127 protein	CH242-30L9.1
chrX-17	-1	OTTSUSG00000002700	114157533	114157872	protein_coding	novel family with sequence similarity 127 protein	CH242-228L8.1
chrX-17	1	OTTSUSG00000002701	114160447	114160785	protein_coding	novel family with sequence similarity 127 protein	CH242-30L9.2
chrX-17	-1	OTTSUSG00000002702	114179955	114180721	protein_coding	novel family with sequence similarity 127 protein	CH242-228L8.2
chrX-17	1	OTTSUSG00000005355	114180430	114189133	processed_transcript	novel transcript, antisense to CH242-228L8.2	CH242-30L9.6
chrX-17	-1	OTTSUSG00000005356	114195121	114212045	protein_coding	chromosome X open reading frame 48	CXorf48
chrX-17	1	OTTSUSG00000002703	114236862	114251429	protein_coding	zinc finger protein 75D	ZNF75D
chrX-17	1	OTTSUSG00000002704	114277492	114295205	protein_coding	zinc finger protein 449	ZNF449
chrX-17	1	OTTSUSG00000002605	114358525	114419553	protein_coding	DEAD/H (Asp-Glu-Ala-Asp/His) box polypeptide 26B	DDX26B
chrX-17	1	OTTSUSG00000005414	114447436	114457447	processed_transcript	novel transcript	CH242-127I21.4
chrX-17	-1	OTTSUSG00000002604	114492328	114505189	protein_coding	membrane magnesium transporter 1	MMGT1
chrX-17	1	OTTSUSG00000002603	114523081	114579706	protein_coding	solute carrier family 9 (sodium/hydrogen exchanger), member 6	SLC9A6
chrX-17	1	OTTSUSG00000002616	114656874	114714579	protein_coding	four and a half LIM domains 1	FHL1
chrX-17	-1	OTTSUSG00000005357	114720930	114789044	protein_coding	MAP7 domain containing 3	MAP7D3
chrX-17	1	OTTSUSG00000005358	114801787	114902694	processed_transcript	G protein-coupled receptor 112	GPR112
chrX-17	1	OTTSUSG00000005359	114857183	114867994	processed_transcript	novel transcript	CH242-426K7.1
chrX-17	1	OTTSUSG00000005121	114962252	114966718	protein_coding	bombesin-like receptor 3	BRS3
chrX-17	1	OTTSUSG00000005122	114971017	115014237	protein_coding	HIV-1 Tat specific factor 1	HTATSF1
chrX-17	1	OTTSUSG00000005350	115009362	115031389	protein_coding	vestigial like 1 (Drosophila)	VGLL1
chrX-17	1	OTTSUSG00000005120	115125105	115136426	protein_coding	CD40 ligand	CD40LG
chrX-17	-1	OTTSUSG00000005123	115146833	115263600	protein_coding	Rac/Cdc42 guanine nucleotide exchange factor (GEF) 6	ARHGEF6
chrX-17	-1	OTTSUSG00000001570	115313319	115321265	protein_coding	RNA binding motif protein, X-linked	RBMX
chrX-17	1	OTTSUSG00000005351	115350853	115440747	transcribed_unprocessed_pseudogene	transmembrane 9 superfamily member 2 (TM9SF2) pseudogene	CH242-351O5.1
chrX-17	-1	OTTSUSG00000005352	115448782	115451385	protein_coding	G protein-coupled receptor 101	GPR101
chrX-17	1	OTTSUSG00000005353	115933569	115938982	protein_coding	Zic family member 3	ZIC3
chrX-17	1	OTTSUSG00000001564	116721556	116722576	processed_pseudogene	melanoma antigen family (MAGE) pseudogene	CH242-204G11.1
chrX-17	-1	OTTSUSG00000005124	116840079	116945356	protein_coding	fibroblast growth factor 13	FGF13
chrX-17	-1	OTTSUSG00000005348	117314390	117315389	processed_transcript	novel transcript	CH242-394B1.1
chrX-17	-1	OTTSUSG00000005349	117452618	117453152	processed_pseudogene	ribosomal protein S27 (RPS27) pseudogene	CH242-513M16.1
chrX-17	1	OTTSUSG00000005125	117600504	117631996	protein_coding	coagulation factor IX	F9
chrX-17	-1	OTTSUSG00000001562	117656020	117737899	protein_coding	MCF.2 cell line derived transforming sequence	MCF2
chrX-17	-1	OTTSUSG00000001563	117776200	117865911	protein_coding	ATPase, class VI, type 11C	ATP11C
chrX-17	-1	OTTSUSG00000005345	117978433	117982406	protein_coding	chromosome X open reading frame 66	CXorf66
chrX-17	1	OTTSUSG00000001042	118068545	118069382	processed_pseudogene	novel pseudogene similar to human chromosome 16 open reading frame 72 (C16orf72)	CH242-141J21.1
chrX-17	-1	OTTSUSG00000005346	118214198	118214981	processed_pseudogene	Y box binding protein 1 (YBX1) pseudogene	CH242-96E20.1
chrX-17	-1	OTTSUSG00000001027	118400390	118402564	protein_coding	SRY (sex determining region Y)-box 3	SOX3
chrX-17	1	OTTSUSG00000001028	118401199	118404394	processed_transcript	novel transcript, antisense to SOX3	CH242-136H18.1
chrX-17	1	OTTSUSG00000001424	118550552	118595357	processed_transcript	novel transcript	CH242-176I15.1
chrX-17	1	OTTSUSG00000001425	118633434	118633872	processed_pseudogene	IMP1 inner mitochondrial membrane peptidase-like (S. cerevisiae) (IMMP1L) pseudogene	CH242-176I15.2
chrX-17	1	OTTSUSG00000001426	118670929	118676282	protein_coding	novel protein similar to melanoma antigen MAGE 10-like	CH242-176I15.3
chrX-17	-1	OTTSUSG00000005433	118759879	118760335	processed_pseudogene	nuclear cap binding protein subunit 2, 20kDa (NCBP2) pseudogene	CH242-210C13.2
chrX-17	-1	OTTSUSG00000005347	118857863	118858466	processed_pseudogene	adenosine deaminase, RNA-specific, B1 (ADRB1) pseudogene	CH242-210C13.1
chrX-17	1	OTTSUSG00000001020	118953706	118955171	protein_coding	leucine zipper, down-regulated in cancer 1	LDOC1
chrX-17	-1	OTTSUSG00000005413	120336071	120347727	processed_transcript	novel transcript	CH242-199I22.1
chrX-17	-1	OTTSUSG00000003361	120440171	120440755	processed_pseudogene	SSU72 RNA polymerase II CTD phosphatase homolog (S. cerevisiae) (SSU72) pseudogene	CH242-264H3.1
chrX-17	-1	OTTSUSG00000003362	120524216	120531795	protein_coding	SLIT and NTRK-like family, member 4	SLITRK4
chrX-17	1	OTTSUSG00000003363	120531584	120943386	processed_transcript	novel transcript, antisense to SLITRK4	CH242-522I21.1
chrX-17	-1	OTTSUSG00000003364	121823409	121826573	protein_coding	novel melanoma antigen family A protein	CH242-69D5.1
chrX-17	-1	OTTSUSG00000003365	121996397	121997163	protein_coding	novel spermatid nuclear transition protein	CH242-119C15.1
chrX-17	1	OTTSUSG00000003366	122206190	122213282	protein_coding	SLIT and NTRK-like family, member 2	SLITRK2
chrX-17	1	OTTSUSG00000003367	122215710	122215997	unitary_pseudogene	chromosome X open reading frame 1	CXorf1
chrX-17	1	OTTSUSG00000005344	122463083	122485101	processed_transcript	novel transcript	CH242-6F3.1
chrX-17	1	OTTSUSG00000003368	122739941	122754880	protein_coding	novel RNA polymerase II elongation factor ELL2-like protein	CH242-136D9.1
chrX-17	1	OTTSUSG00000000958	122903548	122904934	processed_pseudogene	pseudouridylate synthase 3 (PUS3) pseudogene	CH242-108M3.1
chrX-17	1	OTTSUSG00000001561	123542886	123543276	processed_pseudogene	ribosomal protein SA (RPSA) pseudogene	CH242-1G8.1
chrX-17	1	OTTSUSG00000000955	123750318	123789382	protein_coding	fragile X mental retardation 1	FMR1
chrX-17	1	OTTSUSG00000002617	123810367	123847942	protein_coding	fragile X mental retardation 1 neighbor	FMR1NB
chrX-17	1	OTTSUSG00000002102	124166763	124652828	protein_coding	AF4/FMR2 family, member 2	AFF2
chrX-17	-1	OTTSUSG00000002103	124620702	124623572	processed_transcript	novel transcript, antisense to AFF2	CH242-14E6.2
chrX-17	-1	OTTSUSG00000005126	124967678	124985817	protein_coding	iduronate 2-sulfatase	IDS
chrX-17	1	OTTSUSG00000005127	125010678	125015173	protein_coding	chromosome X open reading frame 40A	CXorf40A
chrX-17	1	OTTSUSG00000005725	125021515	125023973	protein_coding	novel melanoma antigen family A protein	CH242-40K22.3
chrX-17	-1	OTTSUSG00000005254	125035348	125036949	protein_coding	heat shock transcription factor family, X linked 2	HSFX2
chrX-17	-1	OTTSUSG00000005726	125038139	125041739	protein_coding	transmembrane protein 185A	TMEM185A
chrX-17	1	OTTSUSG00000005256	125062529	125066992	protein_coding	novel protein similar to chromosome X open reading frame 40A	CH242-101J9.1
chrX-17	-1	OTTSUSG00000005257	125068586	125069595	processed_transcript	novel transcript	CH242-101J9.2
chrX-17	1	OTTSUSG00000005258	125073334	125075796	protein_coding	novel melanoma antigen family A protein	CH242-101J9.3
chrX-17	1	OTTSUSG00000005498	125093844	125097234	protein_coding	novel melanoma antigen family A protein	CH242-101J9.8
chrX-17	-1	OTTSUSG00000005497	125157773	125171456	protein_coding	novel protein similar to transmembrane protein 185A	CH242-101J9.4
chrX-17	-1	OTTSUSG00000005341	125212041	125213634	protein_coding	novel melanoma antigen family A protein	CH242-101J9.7
chrX-17	1	OTTSUSG00000005342	125226819	125227940	processed_transcript	novel transcript	CH242-101J9.6
chrX-17	1	OTTSUSG00000005343	125234447	125237033	processed_transcript	novel transcript	CH242-101J9.5
chrX-17	1	OTTSUSG00000005339	125294579	125296061	processed_transcript	novel transcript	CH242-150K19.1
chrX-17	1	OTTSUSG00000005340	125372859	125382456	processed_transcript	novel transcript	PigE-4F11.1
chrX-17	1	OTTSUSG00000005128	125634329	125681679	protein_coding	mastermind-like domain containing 1	MAMLD1
chrX-17	1	OTTSUSG00000002638	125760746	125829745	protein_coding	myotubularin 1	MTM1
chrX-17	1	OTTSUSG00000002637	125845217	125904347	protein_coding	myotubularin related protein 1	MTMR1
chrX-17	-1	OTTSUSG00000002636	125908205	125986370	protein_coding	CD99 molecule-like 2	CD99L2
chrX-17	1	OTTSUSG00000005337	125983998	125986353	artifact	artifact gene	CH242-50C14.2
chrX-17	1	OTTSUSG00000005129	126041454	126049982	protein_coding	high mobility group box 3	HMGB3
chrX-17	1	OTTSUSG00000001983	126158988	126163690	protein_coding	G protein-coupled receptor 50	GPR50
chrX-17	1	OTTSUSG00000005338	126311259	126312030	processed_pseudogene	ornithine aminotransferase (OAT) pseudogene	CH242-76P15.4
chrX-17	1	OTTSUSG00000001984	126322749	126333484	protein_coding	VMA21 vacuolar H+-ATPase homolog (S. cerevisiae)	VMA21
chrX-17	1	OTTSUSG00000005336	126387883	126388602	protein_coding	novel protein	CH242-76P15.3
chrX-17	1	OTTSUSG00000005130	126462146	126473141	protein_coding	PAS domain containing 1	PASD1
chrX-17	1	OTTSUSG00000005131	126539793	126541782	protein_coding	proline rich Gla (G-carboxyglutamic acid) 3 (transmembrane)	PRRG3
chrX-17	1	OTTSUSG00000005132	126556482	126563606	protein_coding	fetal and adult testis expressed 1	FATE1
chrX-17	1	OTTSUSG00000005133	126574492	126579581	protein_coding	cyclic nucleotide gated channel alpha 2	CNGA2
chrX-17	-1	OTTSUSG00000005134	126730055	126746562	protein_coding	gamma-aminobutyric acid (GABA) A receptor, epsilon	GABRE
chrX-17	1	OTTSUSG00000005260	126791394	126791871	processed_pseudogene	basic transcription factor 3 (BTF3) pseudogene	CH242-183J18.1
chrX-17	-1	OTTSUSG00000005261	126849893	126850812	processed_pseudogene	Melanoma-associated antigen B (MAGB) pseudogene	CH242-183J18.3
chrX-17	-1	OTTSUSG00000005262	126851547	126854932	processed_transcript	novel transcript	CH242-183J18.2
chrX-17	-1	OTTSUSG00000001800	126906016	127058454	protein_coding	gamma-aminobutyric acid (GABA) A receptor, alpha 3	GABRA3
chrX-17	-1	OTTSUSG00000001598	127097605	127099001	processed_pseudogene	THO complex 4 (THOC4) pseudogene	CH242-289L5.1
chrX-17	1	OTTSUSG00000001533	127290594	127304132	protein_coding	gamma-aminobutyric acid (GABA) receptor, theta	GABRQ
chrX-17	1	OTTSUSG00000001534	127319092	127319476	processed_pseudogene	NHP2 non-histone chromosome protein 2-like 1 (S. cerevisiae) (NHP2L1) pseudogene	CH242-187E18.2
chrX-17	1	OTTSUSG00000005436	127325009	127326051	protein_coding	novel melanoma antigen family A protein	CH242-239N9.3
chrX-17	-1	OTTSUSG00000001535	127357743	127361504	protein_coding	centrin, EF-hand protein, 2	CETN2
chrX-17	1	OTTSUSG00000001536	127361675	127377439	protein_coding	NAD(P) dependent steroid dehydrogenase-like	NSDHL
chrX-17	1	OTTSUSG00000005135	127409865	127443871	protein_coding	zinc finger protein 185 (LIM domain)	ZNF185
chrX-17	1	OTTSUSG00000005429	127454191	127457747	protein_coding	paraneoplastic Ma antigen family member 5	PNMA5
chrX-17	1	OTTSUSG00000005430	127462952	127464876	unprocessed_pseudogene	paraneoplastic Ma antigen family member 6 pseudogene	CH242-79A9.8
chrX-17	1	OTTSUSG00000005431	127475009	127476223	protein_coding	novel melanoma antigen family A protein	CH242-239N9.2
chrX-17	1	OTTSUSG00000005432	127505767	127515638	unprocessed_pseudogene	synaptonemal complex protein 3 (SYCP3) pseudogene	CH242-282G14.2
chrX-17	1	OTTSUSG00000005333	127547327	127555029	processed_transcript	novel transcript	CH242-282G14.1
chrX-17	1	OTTSUSG00000005434	127623656	127624813	unitary_pseudogene	zinc finger protein 275	ZNF275
chrX-17	-1	OTTSUSG00000005435	127658923	127660071	processed_pseudogene	paraneoplastic Ma antigen family member 6 pseudogene	CH242-79A9.9
chrX-17	1	OTTSUSG00000005330	127677212	127678562	unitary_pseudogene	zinc finger protein 92 homolog (mouse)	ZFP92
chrX-17	-1	OTTSUSG00000005331	127690892	127693251	protein_coding	three prime repair exonuclease 2	TREX2
chrX-17	-1	OTTSUSG00000005332	127694101	127714281	protein_coding	HAUS augmin-like complex, subunit 7	HAUS7
chrX-17	1	OTTSUSG00000005328	127727814	127730869	processed_transcript	novel transcript	CH242-79A9.4
chrX-17	1	OTTSUSG00000002549	127738378	127751635	protein_coding	biglycan	BGN
chrX-17	1	OTTSUSG00000002550	127776179	127811591	protein_coding	ATPase, Ca++ transporting, plasma membrane 3	ATP2B3
chrX-17	-1	OTTSUSG00000002551	127817220	127826100	protein_coding	family with sequence similarity 58, member A	FAM58A
chrX-17	1	OTTSUSG00000002733	127861157	127870566	protein_coding	dual specificity phosphatase 9	DUSP9
chrX-17	-1	OTTSUSG00000002734	127882176	127886316	protein_coding	pregnancy up-regulated non-ubiquitously expressed CaM kinase	PNCK
chrX-17	1	OTTSUSG00000002735	127900340	127905279	protein_coding	solute carrier family 6 (neurotransmitter transporter, creatine), member 8	SLC6A8
chrX-17	-1	OTTSUSG00000002736	127909025	127939375	protein_coding	B-cell receptor-associated protein 31	BCAP31
chrX-17	1	OTTSUSG00000002737	127937266	127953009	protein_coding	ATP-binding cassette, sub-family D (ALD), member 1	ABCD1
chrX-17	1	OTTSUSG00000005325	127961520	127974836	protein_coding	plexin B3	PLXNB3
chrX-17	1	OTTSUSG00000005326	127976162	127980676	protein_coding	SRSF protein kinase 3	SRPK3
chrX-17	-1	OTTSUSG00000005327	127980712	127989505	protein_coding	isocitrate dehydrogenase 3 (NAD+) gamma	IDH3G
chrX-17	1	OTTSUSG00000002512	127989340	127993716	protein_coding	signal sequence receptor, delta (translocon-associated protein delta)	SSR4
chrX-17	-1	OTTSUSG00000002513	127995925	128019893	protein_coding	PDZ domain containing 4	PDZD4
chrX-17	-1	OTTSUSG00000002514	128047758	128070384	protein_coding	L1 cell adhesion molecule	L1CAM
chrX-17	1	OTTSUSG00000002515	128090785	128093185	protein_coding	arginine vasopressin receptor 2	AVPR2
chrX-17	-1	OTTSUSG00000002516	128093441	128107587	protein_coding	Rho GTPase activating protein 4	ARHGAP4
chrX-17	-1	OTTSUSG00000002517	128097929	128114887	processed_transcript	novel transcript	CH242-139K22.7
chrX-17	-1	OTTSUSG00000002518	128110735	128115020	protein_coding	N(alpha)-acetyltransferase 10, NatA catalytic subunit	NAA10
chrX-17	-1	OTTSUSG00000002519	128115273	128122890	protein_coding	renin binding protein	RENBP
chrX-17	-1	OTTSUSG00000002520	128125447	128145873	protein_coding	host cell factor C1 (VP16-accessory protein)	HCFC1
chrX-17	1	OTTSUSG00000002521	128127028	128128589	processed_transcript	novel transcript, antisense to HCFC1	CH242-139K22.10
chrX-17	1	OTTSUSG00000002522	128142115	128151725	protein_coding	transmembrane protein 187	TMEM187
chrX-17	-1	OTTSUSG00000000983	128170531	128177781	protein_coding	interleukin-1 receptor-associated kinase 1	IRAK1
chrX-17	-1	OTTSUSG00000002511	128180281	128241791	protein_coding	methyle CpG binding protein 2 (Rett syndrome)	MECP2
chrX-17	1	OTTSUSG00000005263	128268688	128280908	protein_coding	opsin 1 (cone pigments), medium-wave-sensitive	OPN1MW
chrX-17	-1	OTTSUSG00000005264	128280889	128286204	protein_coding	testis expressed 28	TEX28
chrX-17	1	OTTSUSG00000005267	128293179	128320003	protein_coding	transketolase-like 1	TKTL1
chrX-17	1	OTTSUSG00000005268	128327187	128329486	protein_coding	emerin	EMD
chrX-17	1	OTTSUSG00000005269	128339563	128357447	protein_coding	filamin A, alpha	FLNA
chrX-17	1	OTTSUSG00000005270	128380691	128383299	protein_coding	ribosomal protein L10	RPL10
chrX-17	-1	OTTSUSG00000005271	128384907	128391068	protein_coding	deoxyribonuclease I-like 1	DNASE1L1
chrX-17	-1	OTTSUSG00000005272	128390255	128391806	artifact	artifact gene	CH242-400O21.8
chrX-17	1	OTTSUSG00000005273	128393560	128399068	protein_coding	tafazzin	TAZ
chrX-17	-1	OTTSUSG00000005839	128403286	128405792	processed_transcript	novel transcript	CH242-348M2.10
chrX-17	1	OTTSUSG00000005142	128406025	128413836	protein_coding	ATPase, H+ transporting, lysosomal accessory protein 1	ATP6AP1
chrX-17	1	OTTSUSG00000005141	128414413	128420325	protein_coding	GDP dissociation inhibitor 1	GDI1
chrX-17	1	OTTSUSG00000005140	128421326	128426980	protein_coding	family with sequence similarity 50, member A	FAM50A
chrX-17	1	OTTSUSG00000005139	128437697	128450051	protein_coding	plexin A3	Plxna3
chrX-17	-1	OTTSUSG00000005441	128455208	128456397	protein_coding	L antigen family, member 3	LAGE3
chrX-17	-1	OTTSUSG00000005442	128460661	128463287	protein_coding	ubiquitin-like 4A	UBL4A
chrX-17	-1	OTTSUSG00000005443	128463667	128467409	protein_coding	solute carrier family 10 (sodium/bile acid cotransporter family), member 3	SLC10A3
chrX-17	-1	OTTSUSG00000005138	128469520	128478606	protein_coding	family with sequence similarity 3, member A	FAM3A
chrX-17	-1	OTTSUSG00000005137	128482908	128494068	protein_coding	glucose-6-phosphate dehydrogenase	G6PD
chrX-17	1	OTTSUSG00000002504	128494717	128510002	protein_coding	inhibitor of kappa light polypeptide gene enhancer in B-cells, kinase gamma	IKBKG
chrX-17	-1	OTTSUSG00000002503	128611778	128662712	protein_coding	GRB2-associated binding protein 3	GAB3
chrX-17	1	OTTSUSG00000001091	128672530	128682570	protein_coding	dyskeratosis congenita 1	DKC1
chrX-17	-1	OTTSUSG00000001088	128684087	128705372	protein_coding	membrane protein, palmitoylated 1, 55kDa	MPP1
chrX-17	-1	OTTSUSG00000001086	128719020	128807961	protein_coding	coagulation factor VIII, procoagulant component	F8
chrX-17	1	OTTSUSG00000001087	128732257	128733801	protein_coding	H2A histone family, member B1	H2AFB1
chrX-17	1	OTTSUSG00000001090	128734732	128735940	protein_coding	coagulation factor VIII-associated (intronic transcript) 1	F8A1
chrX-17	1	OTTSUSG00000001085	128807803	128821156	protein_coding	FUN14 domain containing 2	FUNDC2
chrX-17	-1	OTTSUSG00000005452	128826754	128836769	protein_coding	novel protein	CH242-146E2.10
chrX-17	-1	OTTSUSG00000001083	128826754	128837239	protein_coding	C-x(9)-C motif containing 4 homolog (S. cerevisiae)	CMC4
chrX-17	-1	OTTSUSG00000001084	128829906	128837101	protein_coding	mature T-cell proliferation 1	MTCP1
chrX-17	1	OTTSUSG00000005453	128830553	128832672	processed_transcript	novel transcript, antisense to MTCP1	CH242-146E2.9
chrX-17	1	OTTSUSG00000001906	128837287	128892946	protein_coding	BRCA1/BRCA2-containing complex, subunit 3	BRCC3
chrX-17	1	OTTSUSG00000001905	128906599	128921725	unprocessed_pseudogene	phosphatidylinositol binding clathrin assembly protein (PICALM) pseudogene	CH242-305A15.4
chrX-17	1	OTTSUSG00000005834	128934298	128935807	processed_transcript	novel transcript	CH242-305A15.5
chrX-17	1	OTTSUSG00000001904	128939128	128960647	protein_coding	von Hippel-Lindau binding protein 1	VBP1
chrX-17	-1	OTTSUSG00000001903	128974646	128981351	protein_coding	RAB39B, member RAS oncogene family	RAB39B
chrX-17	-1	OTTSUSG00000005444	128989084	128990356	protein_coding	coagulation factor VIII-associated 3	F8A3
chrX-17	-1	OTTSUSG00000005445	128991287	128992822	protein_coding	H2A histone family, member B3	H2AFB3
chrX-17	1	OTTSUSG00000005446	128999563	129013392	protein_coding	chloride intracellular channel 2	CLIC2
chrX-17	1	OTTSUSG00000005447	129020897	129022432	protein_coding	novel H2A histone family member protein	CH242-131F14.2
chrX-17	-1	OTTSUSG00000005448	129055805	129127565	protein_coding	trimethyllysine hydroxylase, epsilon	TMLHE
chrX-17	1	OTTSUSG00000005145	129208286	129215532	protein_coding	sprouty homolog 3 (Drosophila)	SPRY3
chrX-17	-1	OTTSUSG00000005470	129239486	129240424	protein_coding	swine olfactory receptor, family 6, subfamily B, member 1 (sOR6B1)	CH242-96N5.16
chrX-17	-1	OTTSUSG00000005471	129247533	129248468	unprocessed_pseudogene	swine olfactory receptor, family 6, subfamily A, member 49 (sOR6A49P) pseudogene	CH242-96N5.15
chrX-17	1	OTTSUSG00000005472	129257445	129258383	protein_coding	swine olfactory receptor, family 6, subfamily F, member 3 (sOR6F3)	CH242-96N5.14
chrX-17	-1	OTTSUSG00000005473	129269904	129270843	unprocessed_pseudogene	olfactory receptor pseudogene	CH242-96N5.13
chrX-17	-1	OTTSUSG00000005474	129280940	129281879	unprocessed_pseudogene	olfactory receptor pseudogene	CH242-96N5.12
chrX-17	-1	OTTSUSG00000005475	129295522	129296457	protein_coding	swine olfactory receptor, family 6, subfamily C, member 6 (sOR6C6)	CH242-96N5.11
chrX-17	-1	OTTSUSG00000005476	129302782	129303708	unprocessed_pseudogene	swine olfactory receptor, family 6, subfamily C, member 9 (sOR6C9P) pseudogene	CH242-96N5.10
chrX-17	-1	OTTSUSG00000005477	129314963	129315898	protein_coding	swine olfactory receptor, family 6, subfamily C, member 5 (sOR6C5)	CH242-96N5.9
chrX-17	-1	OTTSUSG00000005478	129322266	129323201	protein_coding	swine olfactory receptor, family 6, subfamily A, member 31 (sOR6A31)	CH242-96N5.8
chrX-17	-1	OTTSUSG00000005479	129329354	129330295	unprocessed_pseudogene	swine olfactory receptor, family 6, subfamily A, member 40 (sOR6A40P) pseudogene	CH242-96N5.7
chrX-17	-1	OTTSUSG00000005480	129337518	129338453	protein_coding	swine olfactory receptor, family 6, subfamily C, member 8 (sOR6C8)	CH242-96N5.6
chrX-17	-1	OTTSUSG00000005481	129346828	129347770	unprocessed_pseudogene	olfactory receptor pseudogene	CH242-96N5.5
chrX-17	-1	OTTSUSG00000005482	129355414	129356349	protein_coding	swine olfactory receptor, family 6, subfamily A, member 46 (sOR6A46)	CH242-96N5.4
chrX-17	-1	OTTSUSG00000005483	129362727	129363665	protein_coding	swine olfactory receptor, family 6, subfamily C, member 3 (sOR6C3)	CH242-96N5.3
chrX-17	-1	OTTSUSG00000005463	129375424	129376359	protein_coding	swine olfactory receptor, family 6, subfamily A, member 29 (sOR6A29)	CH242-96N5.2
chrX-17	-1	OTTSUSG00000005464	129391673	129392943	unprocessed_pseudogene	olfactory receptor family 6 pseudogene	CH242-96N5.1
chrX-17	1	OTTSUSG00000005136	129506293	129560248	protein_coding	vesicle-associated membrane protein 7	VAMP7
chrX-17	1	OTTSUSG00000005278	129618797	129639278	unprocessed_pseudogene	Transient receptor potential cation channel subfamily M member 4 (TRPM4) pseudogene	CH242-159L14.1
chrX-17	1	OTTSUSG00000005279	129645236	129673664	unprocessed_pseudogene	transient receptor potential cation channel, subfamily M, member 4 (TPRM4) pseudogene	CH242-159L14.2
chrX-17	1	OTTSUSG00000005280	129683504	129696290	unprocessed_pseudogene	transient receptor potential cation channel, subfamily M, member 4 (TPRM4) pseudogene	CH242-159L14.3
chrX-17	1	OTTSUSG00000005281	129704906	129733337	unprocessed_pseudogene	transient receptor potential cation channel, subfamily M, member 4 (TPRM4) pseudogene	CH242-159L14.4
chrX-17	-1	OTTSUSG00000005457	129795589	129813678	protein_coding	novel protein similar to ARSF	FQ976780.1

## Sheet: Table S6 - Y annotation
chromosome	strand	gene_id	gene_start	gene_end	gene_biotype	gene_description	gene_symbol
chrY-13	-1	OTTSUSG00000005170	148409	158832	protein_coding	novel protein similar to short stature homeobox	WTSI_1061-79J24.1
chrY-13	1	OTTSUSG00000005542	172218	182604	protein_coding	novel protein similar to short stature homeobox	WTSI_1061-12M21.1
chrY-13	1	OTTSUSG00000005543	1023658	1031342	protein_coding	novel protein similar to odorant binding protein	WTSI_1061-28N17.1
chrY-13	1	OTTSUSG00000005544	1048629	1049310	unprocessed_pseudogene	odorant binding protein (OBP) pseudogene	XX-FSY83P10.1
chrY-13	1	OTTSUSG00000005545	1065606	1070791	unprocessed_pseudogene	odorant binding protein (OBP) pseudogene	XX-FSY83P10.2
chrY-13	1	OTTSUSG00000005546	1080575	1083229	unprocessed_pseudogene	odorant binding protein (OBP) pseudogene	XX-FSY83P10.3
chrY-13	1	OTTSUSG00000005758	1122444	1128661	unprocessed_pseudogene	odorant binding protein (OBP) pseudogene	WTSI_1061-74D22.2
chrY-13	1	OTTSUSG00000002742	1145844	1148752	protein_coding	novel protein similar to odorant binding protein OBP	WTSI_1061-74D22.1
chrY-13	-1	OTTSUSG00000005547	1158219	1159301	unprocessed_pseudogene	olfactory receptor family pseudogene	WTSI_1061-40A4.2
chrY-13	-1	OTTSUSG00000005548	1167170	1168108	unprocessed_pseudogene	olfactory receptor family pseudogene	WTSI_1061-40A4.1
chrY-13	-1	OTTSUSG00000005549	1189838	1190784	unprocessed_pseudogene	olfactory receptor family pseudogene	WTSI_1061-40A4.3
chrY-13	-1	OTTSUSG00000005550	1278034	1292659	processed_transcript	novel transcript	WTSI_1061-50K3.1
chrY-13	-1	OTTSUSG00000005198	1644451	2004280	protein_coding	neuroligin 4, Y-linked	NLGN4Y
chrY-13	-1	OTTSUSG00000005552	2574620	2609009	processed_transcript	novel transcript	WTSI_1061-80C14.1
chrY-13	1	OTTSUSG00000005553	2681521	2702584	protein_coding	novel protein similar to haloacid dehalogenase-like hydrolase domain containing 1	WTSI_1061-9E2.1
chrY-13	-1	OTTSUSG00000005554	2689591	2689775	processed_pseudogene	UDP-glucose 6-dehydrogenase (UGDH) pseudogene	WTSI_1061-9E2.2
chrY-13	1	OTTSUSG00000005199	2747120	2826403	protein_coding	novel protein similar to steroid sulfatase (microsomal), isozyme S	WTSI_1061-3A12.1
chrY-13	-1	OTTSUSG00000005556	3334221	3367676	protein_coding	novel protein similar to patatin-like phospholipase domain containing 4	WTSI_1061-74H11.1
chrY-13	1	OTTSUSG00000005557	3369065	3393866	processed_transcript	novel transcript	WTSI_1061-36N17.1
chrY-13	-1	OTTSUSG00000005558	3404123	3410476	processed_transcript	novel transcript	WTSI_1061-29N21.1
chrY-13	1	OTTSUSG00000005559	3626869	3690008	processed_transcript	novel transcript	WTSI_1061-7A10.1
chrY-13	-1	OTTSUSG00000005560	3807031	3972698	protein_coding	novel protein similar to Kallmann syndrome 1 sequence	WTSI_1061-9B22.1
chrY-13	-1	OTTSUSG00000005213	4377745	4408100	processed_transcript	novel transcript	WTSI_1061-73G18.2
chrY-13	1	OTTSUSG00000005249	4583734	4666308	protein_coding	transducin (beta)-like 1, Y-linked	TBL1Y
chrY-13	1	OTTSUSG00000005221	4617855	4619313	artifact	artifact	WTSI_1061-5C19.2
chrY-13	-1	OTTSUSG00000005248	4669766	4704348	protein_coding	Y-G protein-coupled receptor 143	Y-GPR143
chrY-13	-1	OTTSUSG00000005561	4733863	4734006	unprocessed_pseudogene	shroom family member 2 (SHROOM2) pseudogene	WTSI_1061-16J7.1
chrY-13	1	OTTSUSG00000005562	4758676	4783788	protein_coding	Y-shroom family member 2	Y-SHROOM2
chrY-13	1	OTTSUSG00000005563	4903076	4909595	processed_transcript	novel transcript	WTSI_1061-53K20.1
chrY-13	-1	OTTSUSG00000005564	4973202	4992250	protein_coding	cytokine receptor-like factor 2	CRLF2
chrY-13	1	OTTSUSG00000005565	5020114	5035422	protein_coding	novel granulocyte-macrophage colony-stimulating factor receptor protein	WTSI_1061-42J9.1
chrY-13	-1	OTTSUSG00000005566	5248447	5374873	protein_coding	dehydrogenase/reductase (SDR family) X-linked	DHRSX
chrY-13	-1	OTTSUSG00000005567	5361088	5362217	processed_transcript	novel transcript	WTSI_1061-50O17.1
chrY-13	-1	OTTSUSG00000005568	5828323	5828971	processed_transcript	novel transcript	WTSI_1061-40A12.1
chrY-13	1	OTTSUSG00000005569	5836932	5851568	protein_coding	novel protein similar to protein kinase, X-linked	WTSI_1061-54H21.1
chrY-13	1	OTTSUSG00000005570	5946930	5982822	protein_coding	CD99 molecule	CD99
chrY-13	-1	OTTSUSG00000005571	6511350	6524995	protein_coding	novel protein similar to matrix-remodelling associated 5	WTSI_1061-61P14.1
chrY-13	-1	OTTSUSG00000005572	6619184	6628792	protein_coding	novel protein similar to arylsulfatase E (chondrodysplasia punctata 1)	WTSI_1061-40I17.1
chrY-13	1	OTTSUSG00000005573	6658346	6679404	protein_coding	novel protein similar to arylsulfatase F	WTSI_1061-36P1.1
chrY-13	1	OTTSUSG00000005574	6972400	6985133	protein_coding	Y-phosphatidylinositol-specific phospholipase C, X domain containing 1	Y-PLCXD1
chrY-13	-1	OTTSUSG00000005575	6985636	6996294	protein_coding	Y-GTP binding protein 6 (putative)	Y-GTPBP6
chrY-13	-1	OTTSUSG00000005576	7102486	7104407	artifact	artifact	WTSI_1061-69D4.1
chrY-13	1	OTTSUSG00000005577	7106684	7108259	artifact	artifact	WTSI_1061-69D4.2
chrY-13	-1	OTTSUSG00000005578	7264126	7264672	processed_transcript	novel transcript	WTSI_1061-73M20.2
chrY-13	-1	OTTSUSG00000005579	7268642	7269188	processed_transcript	novel transcript	WTSI_1061-73M20.1
chrY-13	1	OTTSUSG00000005580	7662565	7691114	protein_coding	novel protein similar to Xg blood group	WTSI_1061-32N24.1
chrY-13	-1	OTTSUSG00000005581	8130883	8136565	protein_coding	acetylserotonin O-methyltransferase	ASMT
chrY-13	-1	OTTSUSG00000005582	8163679	8164565	protein_coding	novel protein similar to LanC lantibiotic synthetase component C-like 3 (bacterial)	PigE-75G15.1
chrY-13	-1	OTTSUSG00000005583	8525412	8526369	processed_pseudogene	prefoldin subunit 4 (PFDN4) pseudogene	WTSI_1061-29I19.1
chrY-13	1	OTTSUSG00000005584	8632796	8633041	processed_pseudogene	ras homolog family member pseudogene	WTSI_1061-6J8.1
chrY-13	-1	OTTSUSG00000005585	8727204	8734687	processed_transcript	Y-odorant binding protein	Y-OBP
chrY-13	-1	OTTSUSG00000002750	8938812	9087963	protein_coding	ubiquitously transcribed tetratricopeptide repeat gene, Y-linked	UTY
chrY-13	-1	OTTSUSG00000005590	9032989	9034460	artifact	artifact	PigE-116A23.1
chrY-13	1	OTTSUSG00000005589	9105668	9105980	processed_pseudogene	nuclear transport factor 2 (NUTF2) pseudogene	WTSI_1061-37L22.1
chrY-13	-1	OTTSUSG00000005191	9145448	9146056	processed_pseudogene	high mobility group box 1 (HMGB1) pseudogene	WTSI_1061-15L13.2
chrY-13	-1	OTTSUSG00000005192	9153465	9170633	protein_coding	DEAD (Asp-Glu-Ala-Asp) box polypeptide 3, Y-linked	DDX3Y
chrY-13	1	OTTSUSG00000005587	9175005	9227485	unprocessed_pseudogene	zinc finger (CCCH type), RNA-binding motif and serine/arginine rich 2 (ZRSR2) pseudogene	WTSI_1061-16H2.1
chrY-13	-1	OTTSUSG00000005586	9246313	9248029	unprocessed_pseudogene	adaptor-related protein complex 1, sigma 2 subunit (AP1S2) pseudogene	WTSI_1061-50M7.1
chrY-13	1	OTTSUSG00000005596	9327562	9331574	protein_coding	novel protein similar to ubiquitously transcribed tetratricopeptide repeat containing, Y-linked	WTSI_1061-20J16.1
chrY-13	1	OTTSUSG00000005756	9399931	9552492	protein_coding	ubiquitin specific peptidase 9, Y-linked	USP9Y
chrY-13	-1	OTTSUSG00000005755	9565781	9613831	protein_coding	novel protein similar to ubiquitin specific peptidase 9, Y-linked	PigE-135L20.1
chrY-13	1	OTTSUSG00000002745	9610266	9610560	processed_pseudogene	ribosomal protein L37 (RPL37) pseudogene	XX-FSY40K16.1
chrY-13	-1	OTTSUSG00000005597	9687350	9704451	protein_coding	eukaryotic translation initiation factor 1A, Y-linked	EIF1AY
chrY-13	-1	OTTSUSG00000005169	9779241	9780118	processed_pseudogene	ribosomal protein L5 (RPL5) pseudogene	WTSI_1061-77K23.2
chrY-13	1	OTTSUSG00000005168	9788354	9788543	unprocessed_pseudogene	membrane-bound transcription factor peptidase, site 2 (MBTPS2) pseudogene	WTSI_1061-77K23.1
chrY-13	-1	OTTSUSG00000005224	9789008	9789197	unprocessed_pseudogene	membrane-bound transcription factor peptidase, site 2 (MBTPS2) pseudogene	WTSI_1061-9O9.2
chrY-13	1	OTTSUSG00000005223	9796018	9796240	unprocessed_pseudogene	membrane-bound transcription factor peptidase, site 2 (MBTPS2) pseudogene	WTSI_1061-9O9.1
chrY-13	1	OTTSUSG00000005598	9827700	9847793	protein_coding	novel protein similar to eukaryotic translation initiation factor 2, subunit 3 gamma, 52kDa	WTSI_1061-80L10.1
chrY-13	1	OTTSUSG00000002751	9874599	9935351	protein_coding	zinc finger protein, Y-linked	ZFY
chrY-13	-1	OTTSUSG00000002752	9901684	9902047	processed_pseudogene	ribosomal protein L29 (RPL29) pseudogene	WTSI_1061-43F2.1
chrY-13	1	OTTSUSG00000005202	9985483	9986745	processed_transcript	novel transcript	WTSI_1061-15H19.1
chrY-13	1	OTTSUSG00000005599	10025923	10027062	processed_pseudogene	selenophosphate synthetase 1 (SEPHS1) pseudogene	WTSI_1061-49H8.1
chrY-13	1	OTTSUSG00000005173	10124811	10132687	protein_coding	amelogenin, Y-linked	AMELY
chrY-13	1	OTTSUSG00000005246	10163647	10165732	protein_coding	thymosin beta 4, Y-linked	TMSB4Y
chrY-13	-1	OTTSUSG00000005232	10224418	10224902	processed_pseudogene	ribosomal protein S10 (RPS10) pseudogene	WTSI_1061-9N8.1
chrY-13	-1	OTTSUSG00000005611	10381060	10385502	transcribed_unprocessed_pseudogene	trafficking protein particle complex 2 (TRAPPC2) pseudogene	WTSI_1061-7J22.1
chrY-13	1	OTTSUSG00000005612	10385686	10444534	protein_coding	novel protein similar to oral-facial-digital syndrome 1	WTSI_1061-31F13.1
chrY-13	-1	OTTSUSG00000005613	10460867	10471182	unprocessed_pseudogene	glycoprotein M6B (GPM6B) pseudogene	WTSI_1061-65E23.1
chrY-13	1	OTTSUSG00000005614	10521790	10523384	unprocessed_pseudogene	heat shock transcription factor, Y-linked family pseudogene	WTSI_1061-28B1.1
chrY-13	1	OTTSUSG00000005615	19541134	19542916	protein_coding	novel heat shock transcription factor, Y-linked family protein	WTSI_1061-83A24.1
chrY-13	-1	OTTSUSG00000005616	19576593	19578374	protein_coding	novel heat shock transcription factor, Y-linked family protein	WTSI_1061-30B22.1
chrY-13	1	OTTSUSG00000005617	19637403	19639184	protein_coding	novel heat shock transcription factor, Y-linked family protein	WTSI_1061-83A24.2
chrY-13	1	OTTSUSG00000005618	19664127	19666143	unprocessed_pseudogene	heat shock transcription factor, Y-linked family pseudogene	WTSI_1061-83A24.3
chrY-13	1	OTTSUSG00000005619	19766271	19766938	processed_pseudogene	ribosomal protein S2 (RPS2) pseudogene	WTSI_1061-29G17.1
chrY-13	1	OTTSUSG00000005620	19838166	19839733	unprocessed_pseudogene	heat shock transcription factor, Y-linked family pseudogene	WTSI_1061-83A24.4
chrY-13	1	OTTSUSG00000005621	19864706	19866630	unprocessed_pseudogene	heat shock transcription factor, Y-linked family pseudogene	WTSI_1061-83A24.5
chrY-13	-1	OTTSUSG00000005622	19885774	19887404	unprocessed_pseudogene	heat shock transcription factor, Y-linked family pseudogene	WTSI_1061-30B22.2
chrY-13	-1	OTTSUSG00000005623	19929598	19931372	protein_coding	novel heat shock transcription factor, Y-linked family protein	WTSI_1061-30B22.3
chrY-13	-1	OTTSUSG00000005624	19959357	19960986	unprocessed_pseudogene	heat shock transcription factor, Y-linked family pseudogene	WTSI_1061-30B22.4
chrY-13	-1	OTTSUSG00000005625	20051133	20052701	unprocessed_pseudogene	heat shock transcription factor, Y-linked family pseudogene	WTSI_1061-30B22.5
chrY-13	1	OTTSUSG00000005626	20079936	20080265	unprocessed_pseudogene	XK, Kell blood group complex subunit-related, X-linked (XKRX) pseudogene	WTSI_1061-32D23.1
chrY-13	1	OTTSUSG00000005627	20115574	20117356	protein_coding	novel heat shock transcription factor, Y-linked family protein	WTSI_1061-83A24.6
chrY-13	1	OTTSUSG00000005628	20156967	20158749	protein_coding	novel heat shock transcription factor, Y-linked family protein	WTSI_1061-83A24.7
chrY-13	1	OTTSUSG00000005629	20208696	20209438	processed_pseudogene	ribosomal protein S2 (RPS2) pseudogene	WTSI_1061-29G17.2
chrY-13	1	OTTSUSG00000005630	20259584	20261366	protein_coding	novel heat shock transcription factor, Y-linked family protein	WTSI_1061-83A24.8
chrY-13	1	OTTSUSG00000005631	20317218	20318003	processed_pseudogene	ribosomal protein S2 (RPS2) pseudogene	WTSI_1061-29G17.3
chrY-13	1	OTTSUSG00000005632	20442649	20444431	protein_coding	novel heat shock transcription factor, Y-linked family protein	WTSI_1061-46A12.1
chrY-13	-1	OTTSUSG00000005633	20568808	20570724	unprocessed_pseudogene	heat shock transcription factor, Y-linked family pseudogene	WTSI_1061-44A22.1
chrY-13	1	OTTSUSG00000005634	20634584	20635476	processed_pseudogene	ribosomal protein S2 (RPS2) pseudogene	WTSI_1061-43H2.1
chrY-13	-1	OTTSUSG00000005635	20685072	20686986	unprocessed_pseudogene	heat shock transcription factor, Y-linked family pseudogene	WTSI_1061-44A22.2
chrY-13	-1	OTTSUSG00000005636	20710637	20712418	protein_coding	novel heat shock transcription factor, Y-linked family protein	WTSI_1061-44A22.3
chrY-13	-1	OTTSUSG00000005637	20811870	20813800	unprocessed_pseudogene	heat shock transcription factor, Y-linked family pseudogene	WTSI_1061-44A22.4
chrY-13	-1	OTTSUSG00000005638	20851477	20853045	unprocessed_pseudogene	heat shock transcription factor, Y-linked family pseudogene	WTSI_1061-44A22.5
chrY-13	1	OTTSUSG00000005178	20902449	20904230	protein_coding	novel heat shock transcription factor, Y-linked protein	WTSI_1061-22D14.1
chrY-13	1	OTTSUSG00000005639	21046293	21046700	unprocessed_pseudogene	heat shock transcription factor, Y-linked family pseudogene	WTSI_1061-46A12.2
chrY-13	1	OTTSUSG00000005640	21070453	21072379	unprocessed_pseudogene	heat shock transcription factor, Y-linked family pseudogene	WTSI_1061-46A12.3
chrY-13	-1	OTTSUSG00000005641	21140480	21142262	protein_coding	novel heat shock transcription factor, Y-linked family protein	WTSI_1061-22D14.2
chrY-13	-1	OTTSUSG00000005642	21204974	21206756	protein_coding	novel heat shock transcription factor, Y-linked family protein	WTSI_1061-44A22.6
chrY-13	1	OTTSUSG00000005643	21301698	21303475	protein_coding	novel heat shock transcription factor, Y-linked family protein	WTSI_1061-46A12.4
chrY-13	-1	OTTSUSG00000005644	21378822	21380601	protein_coding	novel heat shock transcription factor, Y-linked family protein	WTSI_1061-44A22.7
chrY-13	-1	OTTSUSG00000005645	21416850	21417181	unprocessed_pseudogene	XK, Kell blood group complex subunit-related, X-linked (XKRX) pseudogene	WTSI_1061-53O5.1
chrY-13	1	OTTSUSG00000005646	21444023	21445649	unprocessed_pseudogene	heat shock transcription factor, Y-linked family pseudogene	WTSI_1061-46A12.5
chrY-13	1	OTTSUSG00000005647	21476717	21478645	unprocessed_pseudogene	heat shock transcription factor, Y-linked family pseudogene	WTSI_1061-46A12.6
chrY-13	1	OTTSUSG00000005648	21558744	21560662	unprocessed_pseudogene	heat shock transcription factor, Y-linked family pseudogene	WTSI_1061-46A12.7
chrY-13	-1	OTTSUSG00000005234	21658060	21666630	unprocessed_pseudogene	XK, Kell blood group complex subunit-related family member pseudogene	WTSI_1061-50E19.1
chrY-13	1	OTTSUSG00000005196	21694455	21696237	protein_coding	novel heat shock transcription factor, Y-linked protein	WTSI_1061-36O6.1
chrY-13	1	OTTSUSG00000005197	21721597	21723524	unprocessed_pseudogene	heat shock transcription factor, Y-linked family pseudogene	WTSI_1061-36O6.2
chrY-13	1	OTTSUSG00000005649	21825657	21827439	protein_coding	novel heat shock transcription factor, Y-linked family protein	WTSI_1061-52F6.1
chrY-13	1	OTTSUSG00000005650	21880990	21881878	processed_pseudogene	ribosomal protein S2 (RPS2) pseudogene	WTSI_1061-59L13.1
chrY-13	1	OTTSUSG00000005651	21982989	21984619	unprocessed_pseudogene	heat shock transcription factor, Y-linked family pseudogene	WTSI_1061-10G7.1
chrY-13	1	OTTSUSG00000005167	22010047	22011980	unprocessed_pseudogene	heat shock transcription factor, Y-linked family pseudogene	WTSI_1061-66G3.1
chrY-13	-1	OTTSUSG00000005652	22138563	22140345	protein_coding	novel heat shock transcription factor, Y-linked family protein	WTSI_1061-36O6.3
chrY-13	-1	OTTSUSG00000005653	22176561	22176850	unprocessed_pseudogene	XK, Kell blood group complex subunit-related family member pseudogene	WTSI_1061-50E19.2
chrY-13	-1	OTTSUSG00000005204	22253974	22255756	protein_coding	novel heat shock transcription factor, Y-linked family protein	WTSI_1061-57F7.1
chrY-13	-1	OTTSUSG00000005654	22383011	22384944	unprocessed_pseudogene	heat shock transcription factor, Y-linked family pseudogene	WTSI_1061-36O6.4
chrY-13	1	OTTSUSG00000005244	22432603	22434537	unprocessed_pseudogene	heat shock transcription factor, Y-linked family pseudogene	WTSI_1061-50O19.2
chrY-13	1	OTTSUSG00000005655	22537239	22539019	protein_coding	novel heat shock transcription factor, Y-linked family protein	WTSI_1061-71H9.1
chrY-13	1	OTTSUSG00000005656	22564228	22566158	unprocessed_pseudogene	heat shock transcription factor, Y-linked family pseudogene	WTSI_1061-38I4.1
chrY-13	1	OTTSUSG00000005657	22640182	22641964	protein_coding	novel heat shock transcription factor, Y-linked family protein	WTSI_1061-57F7.2
chrY-13	-1	OTTSUSG00000002741	22772750	22774953	unprocessed_pseudogene	heat shock transcription factor, Y-linked family pseudogene	WTSI_1061-78H3.1
chrY-13	-1	OTTSUSG00000005658	22859821	22861602	protein_coding	novel heat shock transcription factor, Y-linked family protein	WTSI_1061-71H9.2
chrY-13	1	OTTSUSG00000005659	22938490	22940121	unprocessed_pseudogene	heat shock transcription factor, Y-linked family pseudogene	WTSI_1061-57F7.3
chrY-13	1	OTTSUSG00000005660	22961974	22963886	unprocessed_pseudogene	heat shock transcription factor, Y-linked family pseudogene	WTSI_1061-57F7.4
chrY-13	1	OTTSUSG00000005661	23035911	23037874	unprocessed_pseudogene	heat shock transcription factor, Y-linked family pseudogene	WTSI_1061-57F7.5
chrY-13	-1	OTTSUSG00000005662	23151213	23151547	unprocessed_pseudogene	XK, Kell blood group complex subunit-related family pseudogene	WTSI_1061-22N14.1
chrY-13	1	OTTSUSG00000005663	23288395	23290328	unprocessed_pseudogene	heat shock transcription factor, Y-linked family pseudogene	WTSI_1061-57F7.6
chrY-13	1	OTTSUSG00000005664	23320436	23322362	unprocessed_pseudogene	heat shock transcription factor, Y-linked family pseudogene	WTSI_1061-57F7.7
chrY-13	1	OTTSUSG00000005665	23367269	23369051	protein_coding	novel heat shock transcription factor, Y-linked protein	WTSI_1061-57F7.8
chrY-13	1	OTTSUSG00000005666	23391282	23393215	unprocessed_pseudogene	heat shock transcription factor, Y-linked family pseudogene	WTSI_1061-57F7.9
chrY-13	-1	OTTSUSG00000005667	23428522	23430452	unprocessed_pseudogene	heat shock transcription factor, Y-linked family pseudogene	WTSI_1061-71H9.3
chrY-13	-1	OTTSUSG00000005668	23455773	23457401	unprocessed_pseudogene	heat shock transcription factor, Y-linked family pseudogene	WTSI_1061-71H9.4
chrY-13	1	OTTSUSG00000005669	23488485	23490116	unprocessed_pseudogene	heat shock transcription factor, Y-linked family pseudogene	WTSI_1061-57F7.10
chrY-13	1	OTTSUSG00000005670	23518882	23520812	unprocessed_pseudogene	heat shock transcription factor, Y-linked family pseudogene	WTSI_1061-57F7.11
chrY-13	1	OTTSUSG00000005671	23529847	23531780	unprocessed_pseudogene	heat shock transcription factor, Y-linked family pseudogene	WTSI_1061-57F7.12
chrY-13	-1	OTTSUSG00000005672	23534560	23536493	unprocessed_pseudogene	heat shock transcription factor, Y-linked family pseudogene	WTSI_1061-71H9.5
chrY-13	-1	OTTSUSG00000005673	23557425	23558996	unprocessed_pseudogene	heat shock transcription factor, Y-linked family pseudogene	WTSI_1061-71H9.6
chrY-13	1	OTTSUSG00000005674	23611643	23612208	unprocessed_pseudogene	heat shock transcription factor, Y-linked family pseudogene	WTSI_1061-57F7.13
chrY-13	1	OTTSUSG00000005675	23675376	23677158	protein_coding	novel heat shock transcription factor, Y-linked protein	WTSI_1061-57F7.14
chrY-13	1	OTTSUSG00000005676	23713272	23715054	protein_coding	novel heat shock transcription factor, Y-linked protein	WTSI_1061-57F7.15
chrY-13	1	OTTSUSG00000005190	23748599	23750532	unprocessed_pseudogene	heat shock transcription factor, Y-linked family pseudogene	WTSI_1061-5E11.1
chrY-13	-1	OTTSUSG00000005677	23810433	23812215	protein_coding	novel heat shock transcription factor, Y-linked protein	WTSI_1061-71H9.7
chrY-13	-1	OTTSUSG00000005203	23850543	23852316	protein_coding	novel heat shock transcription factor, Y-linked protein	WTSI_1061-70O20.1
chrY-13	1	OTTSUSG00000005206	23869325	23869648	unprocessed_pseudogene	XK, Kell blood group complex subunit-related family pseudogene	WTSI_1061-3I10.1
chrY-13	1	OTTSUSG00000005207	23897682	23899464	protein_coding	novel heat shock transcription factor, Y-linked protein	WTSI_1061-36A19.1
chrY-13	-1	OTTSUSG00000005678	23915906	23916228	unprocessed_pseudogene	XK, Kell blood group complex subunit-related family pseudogene	WTSI_1061-32M15.1
chrY-13	1	OTTSUSG00000005679	23944210	23945992	protein_coding	novel heat shock transcription factor, Y-linked protein	WTSI_1061-63O14.1
chrY-13	-1	OTTSUSG00000005680	23980641	23982847	unprocessed_pseudogene	heat shock transcription factor, Y-linked family pseudogene	WTSI_1061-35L20.1
chrY-13	1	OTTSUSG00000005681	24007573	24009355	protein_coding	novel heat shock transcription factor, Y-linked protein	WTSI_1061-63O14.2
chrY-13	1	OTTSUSG00000005682	24146559	24148150	unprocessed_pseudogene	heat shock transcription factor, Y-linked family pseudogene	WTSI_1061-63O14.3
chrY-13	1	OTTSUSG00000005683	24176468	24177286	processed_pseudogene	ribosomal protein S2 (RPS2) pseudogene	WTSI_1061-81B23.1
chrY-13	1	OTTSUSG00000005179	24296532	24297421	processed_pseudogene	ribosomal protein S2 (RPS2) pseudogene	WTSI_1061-2P15.2
chrY-13	-1	OTTSUSG00000005174	24604188	24605079	processed_pseudogene	ribosomal protein S2 (RPS2) pseudogene	WTSI_1061-2P15.1
chrY-13	1	OTTSUSG00000005684	24651182	24652000	processed_pseudogene	ribosomal protein S2 (RPS2) pseudogene	WTSI_1061-81B23.2
chrY-13	1	OTTSUSG00000005685	24685643	24686410	processed_pseudogene	ribosomal protein S2 (RPS2) pseudogene	WTSI_1061-18M5.1
chrY-13	-1	OTTSUSG00000005247	24746138	24746845	processed_pseudogene	ribosomal protein S2 (RPS2) pseudogene	WTSI_1061-1A7.1
chrY-13	1	OTTSUSG00000005686	24774003	24774780	processed_pseudogene	ribosomal protein S2 (RPS2) pseudogene	WTSI_1061-59K21.1
chrY-13	-1	OTTSUSG00000005687	24847517	24848298	processed_pseudogene	ribosomal protein S2 (RPS2) pseudogene	WTSI_1061-34H12.1
chrY-13	1	OTTSUSG00000005688	24884002	24884775	processed_pseudogene	ribosomal protein S2 (RPS2) pseudogene	WTSI_1061-81B23.3
chrY-13	1	OTTSUSG00000005689	24942935	24943287	protein_coding	novel heat shock transcription factor, Y-linked protein	WTSI_1061-63O14.4
chrY-13	1	OTTSUSG00000005690	24966941	24968856	unprocessed_pseudogene	heat shock transcription factor, Y-linked family pseudogene	WTSI_1061-63O14.5
chrY-13	-1	OTTSUSG00000005691	25033461	25033609	protein_coding	novel heat shock transcription factor, Y-linked protein	WTSI_1061-35L20.2
chrY-13	-1	OTTSUSG00000005692	25061667	25061946	unprocessed_pseudogene	XK, Kell blood group complex subunit-related family pseudogene	WTSI_1061-35L20.3
chrY-13	-1	OTTSUSG00000005693	25069900	25070236	unprocessed_pseudogene	XK, Kell blood group complex subunit-related family pseudogene	WTSI_1061-35L20.4
chrY-13	1	OTTSUSG00000005694	25085829	25086150	unprocessed_pseudogene	XK, Kell blood group complex subunit-related family pseudogene	WTSI_1061-29K19.1
chrY-13	1	OTTSUSG00000005695	25127355	25127685	unprocessed_pseudogene	XK, Kell blood group complex subunit-related family pseudogene	WTSI_1061-25O23.1
chrY-13	-1	OTTSUSG00000005696	25168213	25172343	unprocessed_pseudogene	XK, Kell blood group complex subunit-related family pseudogene	WTSI_1061-35L20.5
chrY-13	-1	OTTSUSG00000005697	25528504	25530822	unprocessed_pseudogene	heat shock transcription factor, Y-linked family pseudogene	WTSI_1061-35L20.6
chrY-13	1	OTTSUSG00000005175	39582815	39631318	transcribed_unprocessed_pseudogene	lysine (K)-specific demethylase 5 family pseudogene	WTSI_1061-83G14.1
chrY-13	1	OTTSUSG00000005698	39652123	39652628	processed_pseudogene	B-cell translocation gene 1, anti-proliferative (BTG1) pseudogene	WTSI_1061-68A10.2
chrY-13	-1	OTTSUSG00000005699	39656546	39679087	unprocessed_pseudogene	BCL6 corepressor (BCOR) pseudogene	WTSI_1061-68A10.1
chrY-13	1	OTTSUSG00000005200	39790599	39836047	protein_coding	novel protein, similar to taxilin gamma	WTSI_1061-79F12.1
chrY-13	-1	OTTSUSG00000005209	39981442	39998269	protein_coding	novel protein similar to ubiquitin-like modifier activating enzyme 1	WTSI_1061-36I8.1
chrY-13	-1	OTTSUSG00000005701	40189636	40192437	protein_coding	novel testis specific protein, Y-linked family protein	WTSI_1061-17C14.1
chrY-13	-1	OTTSUSG00000005705	40432448	40436331	unprocessed_pseudogene	cullin 4B (CUL4B) pseudogene	XX-FSY30N20.1
chrY-13	1	OTTSUSG00000005706	40464585	40465113	processed_pseudogene	ribosomal protein L15 (RPL15) pseudogene	PigE-252M11.1
chrY-13	-1	OTTSUSG00000002747	40484965	40485840	protein_coding	sex determining region Y	SRY
chrY-13	1	OTTSUSG00000005707	40553604	40554755	protein_coding	novel sex determining region Y protein	WTSI_1061-35J19.1
chrY-13	-1	OTTSUSG00000005708	40574662	40575231	processed_pseudogene	ribosomal protein L15 (RPL15) pseudogene	WTSI_1061-1G6.1
chrY-13	1	OTTSUSG00000005721	40605574	40752973	protein_coding	novel cullin 4 family protein	WTSI_1061-49H19.4
chrY-13	-1	OTTSUSG00000005717	41087554	41087885	processed_pseudogene	XK, Kell blood group complex subunit-related family member pseudogene	WTSI_1061-63A24.1
chrY-13	1	OTTSUSG00000005716	41117822	41119468	unprocessed_pseudogene	heat shock transcription factor, Y-linked family pseudogene	WTSI_1061-61M23.2
chrY-13	-1	OTTSUSG00000005715	41122315	41122511	processed_pseudogene	KIAA0100 (KIAA0100) pseudogene	WTSI_1061-61M23.1
chrY-13	-1	OTTSUSG00000005714	41171513	41182903	protein_coding	novel RNA binding motif protein, Y-linked family protein	WTSI_1061-84B9.1
chrY-13	1	OTTSUSG00000005713	41198303	41201356	transcribed_unprocessed_pseudogene	serine protease family pseudogene	WTSI_1061-49L20.2
chrY-13	1	OTTSUSG00000005712	41210908	41218371	protein_coding	novel serine protease	WTSI_1061-49L20.1
chrY-13	-1	OTTSUSG00000005722	41708098	41723154	unprocessed_pseudogene	CTAGE family, member 5 (CTAGE5) pseudogene	WTSI_1061-3P6.1
chrY-13	1	OTTSUSG00000005723	41748597	41750558	unprocessed_pseudogene	CTAGE family, member 5 (CTAGE5) pseudogene	WTSI_1061-37J8.1

## Sheet: Table S7 - Novel to pig X
chromosome	strand	gene_id	gene_start	gene_end	gene_biotype	gene_description	gene_symbol	gene_remarks	transcript_remarks	end/start_NF
chrX-17	1	OTTSUSG00000001017	2974628	2982265	protein_coding	novel protein similar to odorant binding protein	CH242-123G14.2
chrX-17	1	OTTSUSG00000005428	3105927	3113397	protein_coding	odorant binding protein	OBP		Hidden Remark:pig ESTs Hidden Remark:pig mRNA Hidden Remark:pig protein is partial
chrX-17	1	OTTSUSG00000002803	21826211	21828487	protein_coding	novel protein similar to family with sequence similarity 48, member A	CH242-227G20.2		Remark:not organism-supported
chrX-17	-1	OTTSUSG00000005312	34427722	34429343	protein_coding	novel family with sequence similarity 47 family protein	CH242-201L14.1		Remark:not best-in-genome evidence Remark:not organism-supported
chrX-17	-1	OTTSUSG00000005045	40704198	40704908	protein_coding	novel protein	CH242-60K4.2	Remark:orphan Remark:overlapping locus	Remark:NMD exception
chrX-17	-1	OTTSUSG00000002580	43633778	43650889	protein_coding	novel protein	CH242-69I19.6	Remark:overlapping locus	Remark:not organism-supported Remark:readthrough
chrX-17	-1	OTTSUSG00000002825	47755765	47780803	protein_coding	novel protein	CH242-358M12.8	Remark:overlapping locus	Remark:not organism-supported Remark:readthrough Hidden Remark:between second last and last exons (ds8, 25/05/11) Hidden Remark:there is one nt missing in the evidence
chrX-17	1	OTTSUSG00000005369	51215056	51217014	protein_coding	novel protein similar to germ cell-less homolog 1 (Drosophila)	CH242-259A2.2		Remark:not organism-supported Hidden Remark:no b-i-g pig evidence
chrX-17	-1	OTTSUSG00000005376	51553571	51555370	protein_coding	novel protein similar to germ cell-less homolog 1 (Drosophila)	CH242-6D10.5		Remark:not organism-supported Hidden Remark:no pig evidence available
chrX-17	-1	OTTSUSG00000003113	90161135	90219116	protein_coding	MORC family CW-type zinc finger 4	MORC4		Remark:not organism-supported Remark:not organism-supported Remark:not organism-supported
chrX-17	-1	OTTSUSG00000002631	92531449	92567936	protein_coding	novel protein	CH242-17O13.4	Remark:overlapping locus	Remark:readthrough
chrX-17	1	OTTSUSG00000005240	93084024	93085120	protein_coding	novel protein similar to transmembrane protein 164	CH242-94P17.1		Remark:not organism-supported Hidden Remark:Partial, missing exons due to gap in genome Hidden Remark:Possible genuine duplication of the TMEM164 locus but probably a artificial duplication due to sequencing error
chrX-17	-1	OTTSUSG00000002684	100965163	100996593	protein_coding	A kinase (PRKA) anchor protein 17B	AKAP17A
chrX-17	1	OTTSUSG00000005485	110954131	110955054	protein_coding	swine olfactory receptor, family 11, subfamily K, member 1 (sOR11K1)	CH242-94F12.3		Remark:not organism-supported
chrX-17	-1	OTTSUSG00000005486	110967730	110968668	protein_coding	swine olfactory receptor, family 10, subfamily AA, member 1 (sOR10AA1)	CH242-94F12.4		Remark:not organism-supported
chrX-17	-1	OTTSUSG00000005488	111099860	111100822	protein_coding	swine olfactory receptor, family 5, subfamily R, member 1 (sOR5R1)	CH242-371M9.2		Remark:not organism-supported
chrX-17	-1	OTTSUSG00000005489	111164538	111165509	protein_coding	swine olfactory receptor, family 9, subfamily H, member 1 (sOR9H1)	CH242-371M9.3		Remark:not organism-supported
chrX-17	1	OTTSUSG00000001041	111240404	111241464	protein_coding	swine olfactory receptor, family 13, subfamily S, member 1 (sOR13S1)	CH242-141E11.1		Remark:not organism-supported Hidden Remark:human mRNA and protein
chrX-17	1	OTTSUSG00000005490	111254311	111255249	protein_coding	swine olfactory receptor, family 13, subfamily K, member 1 (sOR13K1)	CH242-141E11.2		Remark:not organism-supported
chrX-17	1	OTTSUSG00000005492	111300006	111300947	protein_coding	swine olfactory receptor, family 13, subfamily K, member 2 (sOR13K2)	CH242-141E11.3		Remark:not organism-supported
chrX-17	-1	OTTSUSG00000002705	113730573	113734329	protein_coding	novel protein	CH242-274C3.2	Remark:orphan
chrX-17	-1	OTTSUSG00000002702	114179955	114180721	protein_coding	novel family with sequence similarity 127 protein	CH242-228L8.2		Hidden Remark:CH242-228L8.1, CH242-228L8.2, CH242-30L9.1 and CH242-30L9.2 are different members of the same protein family (FAM127. In humans there are FAM127A, B and C but in pig that distinction could not be made
chrX-17	-1	OTTSUSG00000003365	121996397	121997163	protein_coding	novel spermatid nuclear transition protein	CH242-119C15.1		Hidden Remark:LOC100511430
chrX-17	1	OTTSUSG00000003368	122739941	122754880	protein_coding	novel RNA polymerase II elongation factor ELL2-like protein	CH242-136D9.1		Remark:not organism-supported Hidden Remark:LOC100738782
chrX-17	1	OTTSUSG00000005256	125062529	125066992	protein_coding	novel protein similar to chromosome X open reading frame 40A	CH242-101J9.1
chrX-17	-1	OTTSUSG00000005259	125038139	125041739	protein_coding	novel protein similar to transmembrane protein 185A	WTSI_1005-328I2.1		Hidden Remark:Not made from protein but mRNA, suspected pseudogene, protein evidence missing, needs adding when assembly complete to be confirmed Hidden Remark:partial gene due to gap in genome
chrX-17	1	OTTSUSG00000005336	126387883	126388602	protein_coding	novel protein	CH242-76P15.3	Remark:orphan	Hidden Remark:orphan protein, not conserved, no paralogous gene in pig, no pfam
chrX-17	-1	OTTSUSG00000005452	128826754	128836769	protein_coding	novel protein	CH242-146E2.10	Remark:overlapping locus	Remark:not organism-supported Remark:readthrough Remark:not organism-supported Remark:readthrough Hidden Remark:deer mouse ESTs
chrX-17	-1	OTTSUSG00000005470	129239486	129240424	protein_coding	swine olfactory receptor, family 6, subfamily B, member 1 (sOR6B1)	CH242-96N5.16		Remark:not organism-supported
chrX-17	1	OTTSUSG00000005472	129257445	129258383	protein_coding	swine olfactory receptor, family 6, subfamily F, member 3 (sOR6F3)	CH242-96N5.14		Remark:not organism-supported
chrX-17	-1	OTTSUSG00000005475	129295522	129296457	protein_coding	swine olfactory receptor, family 6, subfamily C, member 6 (sOR6C6)	CH242-96N5.11		Remark:not organism-supported
chrX-17	-1	OTTSUSG00000005477	129314963	129315898	protein_coding	swine olfactory receptor, family 6, subfamily C, member 5 (sOR6C5)	CH242-96N5.9		Remark:not best-in-genome evidence
chrX-17	-1	OTTSUSG00000005478	129322266	129323201	protein_coding	swine olfactory receptor, family 6, subfamily A, member 31 (sOR6A31)	CH242-96N5.8		Remark:not organism-supported
chrX-17	-1	OTTSUSG00000005480	129337518	129338453	protein_coding	swine olfactory receptor, family 6, subfamily C, member 8 (sOR6C8)	CH242-96N5.6		Remark:not organism-supported
chrX-17	-1	OTTSUSG00000005482	129355414	129356349	protein_coding	swine olfactory receptor, family 6, subfamily A, member 46 (sOR6A46)	CH242-96N5.4		Remark:not organism-supported
chrX-17	-1	OTTSUSG00000005483	129362727	129363665	protein_coding	swine olfactory receptor, family 6, subfamily C, member 3 (sOR6C3)	CH242-96N5.3		Remark:not organism-supported
chrX-17	-1	OTTSUSG00000005463	129375424	129376359	protein_coding	swine olfactory receptor, family 6, subfamily A, member 29 (sOR6A29)	CH242-96N5.2		Remark:not organism-supported
chrX-17	-1	OTTSUSG00000005457	129795589	129813678	protein_coding	novel protein similar to ARSF	FQ976780.1		Remark:not organism-supported Hidden Remark:No splicing pig evidence here - CDS not complete so this could potentially be a pseudogene with a disablement in one of the unfound exons

## Sheet: Table S8 - X unitary pseudo
chromosome	strand	gene_id	gene_start	gene_end	gene_biotype	gene_description	gene_symbol	gene_remarks	transcript_remarks	end/start_NF
chrX-17	1	OTTSUSG00000002587	19833189	19834163	unitary_pseudogene	zinc finger protein 645 (ZNF645) pseudogene	CH242-77J21.2
chrX-17	-1	OTTSUSG00000005361	49099442	49127941	unitary_pseudogene	inter-alpha-trypsin inhibitor heavy chain family, member 6	ITIH6		Hidden Remark:This could be non-coding because of genomic sequencing errors but there is no pig-specific evidence, two non-canonical splice sites and a disablement in in the 5th exon. th2 27/11/12
chrX-17	1	OTTSUSG00000002936	58306097	58312790	unitary_pseudogene	acyl-CoA wax alcohol acyltransferase 1	AWAT1		Remark:not organism-supported Hidden Remark:I did not make this coding because it seems to be open at the 5'end whereas in human the ATG is in the first exon. If I make it coding it would have been NMD due to PTC in exon 2. There is no much evidence and this will need revision (ds8, 29/06/11) Hidden Remark:synteny (compared to human) perfectly conserved, CDS disabled in 3 separate places and no c…
chrX-17	1	OTTSUSG00000005397	58351723	58353093	unitary_pseudogene	RAB41, member RAS oncogene family	RAB41		Remark:not organism-supported Hidden Remark:This appears non functional, loss of splice sites and weak alignment of human evidence which is strong in human geneset. Not seen in cow. Named as unitary pseudogene
chrX-17	1	OTTSUSG00000003090	81461383	81462104	unitary_pseudogene	replication protein A4, 30kDa	RPA4	Remark:overlapping locus
chrX-17	1	OTTSUSG00000005440	87308120	87309712	unitary_pseudogene	transmembrane protein 31 (TMEM31) pseudogene	CH242-149K17.3		Remark:not organism-supported Hidden Remark:not sure if this truly is a unitary pseudogene - only seems to be a coding locus in human/primates
chrX-17	-1	OTTSUSG00000005449	87610978	87611373	unitary_pseudogene	H2B histone family, member W, testis-specific (H2BFWT) pseudogene	CH242-209D19.3		Hidden Remark:There is an ORF here but it isn't as long as the human ortholog nor does it match the human splicing structure
chrX-17	-1	OTTSUSG00000005153	92349300	92439786	unitary_pseudogene	guanylate cyclase 2F, retinal	GUCY2F
chrX-17	1	OTTSUSG00000003367	122215710	122215997	unitary_pseudogene	chromosome X open reading frame 1	CXorf1
chrX-17	1	OTTSUSG00000005434	127623656	127624813	unitary_pseudogene	zinc finger protein 275	ZNF275		Hidden Remark:Can't find the ATG for this CDS and none of the available evidence splices correctly or matches the exon/intron structure seen in human - therefore I'm currently making this as a pseudogene
chrX-17	1	OTTSUSG00000005330	127677212	127678562	unitary_pseudogene	zinc finger protein 92 homolog (mouse)	ZFP92		Remark:confirm experimentally Remark:not organism-supported Hidden Remark:Because the start and end of this CDS can't be found and because none of the available evidence can be used to create a transcript which matches the human homologue I'm changing this to a unitary pseudogene (even though there is an ORF through all 3 exons). th2. 14/1/13 Hidden Remark:Partial, coding gene seen in human and m…
